# Supplementary material for: (E)-3-(2-{2-[1-(3-Hy­droxy­phen­yl)ethyl­idene]hydrazin­yl}-1,3-thia­zol-4-yl)-2H-chromen-2-one
Source: Acta Crystallogr Sect E Struct Rep Online. 2011 Apr 7;67(Pt 5):o1072–3. doi: 10.1107/S1600536811012189 (PMC3089171; doi:10.1107/S1600536811012189)
Supplement: Supplementary file 1 [file e-67-o1072-sup1.cif]

##############################################################################
#                                                                            #
# This CIF contains the data in a paper accepted for publication in          #
# Acta Crystallographica Section E. It conforms to the requirements of       #
# Notes for Authors for Acta Crystallographica Section E, and has been       #
# peer reviewed under the auspices of the IUCr Commission on Journals.       #
#                                                                            #
# Full details of the Crystallographic Information File format               #
# are given in the paper "The Crystallographic Information File (CIF):       #
# a New Standard Archive File for Crystallography" by S. R. Hall, F. H.      #
# Allen and I. D. Brown [Acta Cryst. (1991), A47, 655-685].                  #
#                                                                            #
# The current version of the core CIF dictionary is obtainable from          #
# ftp://ftp.iucr.org/pub/cif_core.dic.                                       #
#                                                                            #
# Software is freely available for graphical display of the structure(s)     #
# in this CIF. For information consult the CIF software page                 #
# http://www.iucr.org/resources/cif/software.                                #
#                                                                            #
# This file may be used for bona fide research purposes within the           #
# scientific community so long as proper attribution is given to the journal # 
# article from which it was obtained.                                        #
#                                                                            #
##############################################################################
data_global
_audit_creation_method     'form.cif (version 2.0)'
_journal_data_validation_number     ?
_journal_date_recd_electronic     2011-03-30
_journal_date_accepted     2011-04-01
_journal_name_full     'Acta Crystallographica, Section E'
_journal_year     2011
_journal_volume     67
_journal_issue      5
_journal_page_first     o1072
_journal_page_last     o1073
_journal_paper_category     QO
_journal_coeditor_code     WN2428
_publ_contact_author_name     'Prof. Fun, Hoong-Kun'
_publ_contact_author_address
;
      X-ray Crystallography Unit
      School of Physics
      Universiti Sains Malaysia
      11800 USM, Penang
      MALAYSIA
;
_publ_contact_author_email     'hkfun@usm.my'
_publ_contact_author_fax     '604 6579150'
_publ_contact_author_phone     '604 6533652'
_publ_section_title
;\
(<i>E</i>)-3-(2-{2-[1-(3-Hydroxyphenyl)ethylidene]hydrazinyl}-1,3-\
thiazol-4-yl)-2<i>H</i>-chromen-2-one
;
loop_
    _publ_author_name
    _publ_author_footnote
    _publ_author_address
    'Afsheen Arshad' ?
;
      School of Chemical Sciences
      Universiti Sains Malaysia
      11800 USM, Penang
      Malaysia
;
    'Hasnah Osman'
;
      Additional correspondence author, e-mail: ohasnah@usm.my.
;
;
      School of Chemical Sciences
      Universiti Sains Malaysia
      11800 USM, Penang
      Malaysia
;
    'Chan Kit Lam' ?
;
      School of Pharmaceutical Sciences
      Universiti Sains Malaysia
      11800 USM, Penang
      Malaysia
;
    'Madhukar Hemamalini' ?
;
      X-ray Crystallography Unit
      School of Physics
      Universiti Sains Malaysia
      11800 USM, Penang
      Malaysia
;
    'Hoong-Kun Fun'
;
      Thomson Reuters ResearcherID: A-3561-2009.
;
;
      X-ray Crystallography Unit
      School of Physics
      Universiti Sains Malaysia
      11800 USM, Penang
      Malaysia
;
data_I
_audit_creation_method     SHELXL-97
_chemical_name_systematic
;
(<i>E</i>)-3-(2-{2-[1-(3-Hydroxyphenyl)ethylidene]hydrazinyl}-1,3-
thiazol-4-yl)-2<i>H</i>-chromen-2-one
;
_chemical_name_common     ?
_chemical_formula_moiety     'C20 H15 N3 O3 S'
_chemical_formula_sum     'C20 H15 N3 O3 S'
_chemical_formula_iupac     'C20 H15 N3 O3 S'
_chemical_formula_weight     377.41
_chemical_melting_point     ?
_symmetry_cell_setting     monoclinic
_symmetry_space_group_name_H-M     'P 21/c'
_symmetry_space_group_name_Hall     '-P 2ybc'
loop_
    _symmetry_equiv_pos_as_xyz
    'x, y, z'
    '-x, y+1/2, -z+1/2'
    '-x, -y, -z'
    'x, -y-1/2, z-1/2'
_cell_length_a     9.15690(10)
_cell_length_b     9.9070(2)
_cell_length_c     18.7478(3)
_cell_angle_alpha     90.00
_cell_angle_beta     92.0400(10)
_cell_angle_gamma     90.00
_cell_volume     1699.67(5)
_cell_formula_units_Z     4
_cell_measurement_reflns_used     9987
_cell_measurement_theta_min     2.99
_cell_measurement_theta_max     30.75
_cell_measurement_temperature     100.00(10)
_exptl_crystal_description     plate
_exptl_crystal_colour     yellow
_exptl_crystal_size_max     0.34
_exptl_crystal_size_mid     0.32
_exptl_crystal_size_min     0.10
_exptl_crystal_density_diffrn     1.475
_exptl_crystal_density_meas     ?
_exptl_crystal_density_method     'not measured'
_exptl_crystal_F_000     784
_exptl_absorpt_coefficient_mu     0.218
_exptl_absorpt_correction_type     multi-scan
_exptl_absorpt_process_details     '(SADABS; Bruker, 2009)'
_exptl_absorpt_correction_T_min     0.9285
_exptl_absorpt_correction_T_max     0.9791
_exptl_special_details
;
The crystal was placed in the cold stream of an Oxford Cryosystems Cobra
open-flow nitrogen cryostat (Cosier & Glazer, 1986) operating at
100.0(1) K.
;
_diffrn_ambient_temperature     100.00(10)
_diffrn_radiation_type     MoK\a
_diffrn_radiation_wavelength     0.71073
_diffrn_radiation_source     'fine-focus sealed tube'
_diffrn_radiation_monochromator     graphite
_diffrn_measurement_device_type
;
Bruker SMART APEXII  CCD area-detector diffractometer
;
_diffrn_measurement_method     '\f and \w scans'
_diffrn_detector_area_resol_mean     .
_diffrn_reflns_number     29914
_diffrn_reflns_av_R_equivalents     0.0297
_diffrn_reflns_av_sigmaI/netI     0.0257
_diffrn_reflns_theta_min     2.17
_diffrn_reflns_theta_max     31.01
_diffrn_reflns_theta_full     31.01
_diffrn_measured_fraction_theta_max     0.996
_diffrn_measured_fraction_theta_full     0.996
_diffrn_reflns_limit_h_min     -12
_diffrn_reflns_limit_h_max     13
_diffrn_reflns_limit_k_min     -13
_diffrn_reflns_limit_k_max     14
_diffrn_reflns_limit_l_min     -27
_diffrn_reflns_limit_l_max     27
_diffrn_standards_number     0
_diffrn_standards_interval_count     .
_diffrn_standards_interval_time     .
_diffrn_standards_decay_%     ?
_refine_special_details
;
 Refinement of F^2^ against ALL reflections.  The weighted R-factor wR and
 goodness of fit S are based on F^2^, conventional R-factors R are based
 on F, with F set to zero for negative F^2^. The threshold expression of
 F^2^ > 2\s(F^2^) is used only for calculating R-factors(gt) etc. and is
 not relevant to the choice of reflections for refinement.  R-factors based
 on F^2^ are statistically about twice as large as those based on F, and R-
 factors based on ALL data will be even larger.
;
_reflns_number_total     5400
_reflns_number_gt     4641
_reflns_threshold_expression     I>2\s(I)
_refine_ls_structure_factor_coef     Fsqd
_refine_ls_matrix_type     full
_refine_ls_R_factor_all     0.0494
_refine_ls_R_factor_gt     0.0412
_refine_ls_wR_factor_gt     0.0995
_refine_ls_wR_factor_ref     0.1045
_refine_ls_goodness_of_fit_ref     1.069
_refine_ls_restrained_S_all     1.069
_refine_ls_number_reflns     5400
_refine_ls_number_parameters     271
_refine_ls_number_restraints     0
_refine_ls_hydrogen_treatment     mixed
_refine_ls_weighting_scheme     calc
_refine_ls_weighting_details
         'calc w=1/[\s^2^(Fo^2^)+(0.0429P)^2^+0.8634P] where P=(Fo^2^+2Fc^2^)/3'
_atom_sites_solution_hydrogens     geom
_atom_sites_solution_primary     direct
_atom_sites_solution_secondary     difmap
_refine_ls_shift/su_max     ?
_refine_ls_shift/su_max_lt     0.001
_refine_ls_shift/su_mean     <0.001
_refine_diff_density_max     0.392
_refine_diff_density_min     -0.298
_refine_ls_extinction_method     none
_refine_ls_extinction_coef     ?
loop_
    _atom_type_symbol
    _atom_type_description
    _atom_type_scat_dispersion_real
    _atom_type_scat_dispersion_imag
    _atom_type_scat_source
    'C' 'C' 0.0033 0.0016
                         'International Tables Vol C Tables 4.2.6.8 and 6.1.1.4'
    'H' 'H' 0.0000 0.0000
                         'International Tables Vol C Tables 4.2.6.8 and 6.1.1.4'
    'N' 'N' 0.0061 0.0033
                         'International Tables Vol C Tables 4.2.6.8 and 6.1.1.4'
    'O' 'O' 0.0106 0.0060
                         'International Tables Vol C Tables 4.2.6.8 and 6.1.1.4'
    'S' 'S' 0.1246 0.1234
                         'International Tables Vol C Tables 4.2.6.8 and 6.1.1.4'
_computing_data_collection     'APEX2 (Bruker, 2009)'
_computing_cell_refinement     'SAINT (Bruker, 2009)'
_computing_data_reduction     'SAINT (Bruker, 2009)'
_computing_structure_solution     'SHELXTL (Sheldrick, 2008)'
_computing_structure_refinement     'SHELXTL (Sheldrick, 2008)'
_computing_molecular_graphics     'SHELXTL (Sheldrick, 2008)'
_computing_publication_material
                            'SHELXTL  (Sheldrick, 2008) and PLATON (Spek, 2009)'
loop_
    _atom_site_type_symbol
    _atom_site_label
    _atom_site_fract_x
    _atom_site_fract_y
    _atom_site_fract_z
    _atom_site_U_iso_or_equiv
    _atom_site_adp_type
    _atom_site_calc_flag
    _atom_site_refinement_flags
    _atom_site_occupancy
    _atom_site_symmetry_multiplicity
    _atom_site_disorder_assembly
    _atom_site_disorder_group
    S S1 0.17023(3) 0.06980(3) 0.402397(16) 0.02037(8) Uani d . 1 1 . .
    O O1 -0.19100(10) 0.47170(9) 0.56457(5) 0.01965(18) Uani d . 1 1 . .
    O O2 -0.14551(11) 0.40120(11) 0.45684(5) 0.0273(2) Uani d . 1 1 . .
    O O3 0.75724(18) -0.54395(18) 0.31831(9) 0.0234(5) Uani d P 0.567(3) 1 A 1
    H H1OA 0.797(4) -0.556(4) 0.362(2) 0.040(10) Uiso d P 0.567(3) 1 A 1
    O O3A 0.4193(3) -0.2752(3) 0.18640(12) 0.0273(7) Uani d P 0.433(3) 1 A 2
    H H1OB 0.363(5) -0.216(5) 0.196(2) 0.028(11) Uiso d P 0.433(3) 1 A 2
    N N1 0.15618(11) 0.10211(11) 0.53942(6) 0.0183(2) Uani d . 1 1 . .
    N N2 0.31472(13) -0.07177(12) 0.50380(6) 0.0227(2) Uani d . 1 1 . .
    N N3 0.36764(12) -0.13166(12) 0.44404(6) 0.0202(2) Uani d . 1 1 . .
    C C1 -0.00034(13) 0.28351(13) 0.62488(7) 0.0184(2) Uani d . 1 1 . .
    H H1A 0.0626 0.2198 0.6456 0.022 Uiso calc R 1 1 . .
    C C2 -0.07700(13) 0.37365(13) 0.67004(7) 0.0184(2) Uani d . 1 1 . .
    C C3 -0.06263(14) 0.37246(14) 0.74487(7) 0.0228(3) Uani d . 1 1 . .
    H H3A -0.0011 0.3101 0.7677 0.027 Uiso calc R 1 1 . .
    C C4 -0.13980(14) 0.46385(14) 0.78482(7) 0.0231(3) Uani d . 1 1 . .
    H H4A -0.1304 0.4625 0.8344 0.028 Uiso calc R 1 1 . .
    C C5 -0.23196(14) 0.55839(14) 0.75060(7) 0.0214(2) Uani d . 1 1 . .
    H H5A -0.2831 0.6198 0.7778 0.026 Uiso calc R 1 1 . .
    C C6 -0.24800(14) 0.56170(13) 0.67707(7) 0.0203(2) Uani d . 1 1 . .
    H H6A -0.3089 0.6248 0.6544 0.024 Uiso calc R 1 1 . .
    C C7 -0.17091(13) 0.46850(13) 0.63785(6) 0.0175(2) Uani d . 1 1 . .
    C C8 -0.11845(13) 0.38669(13) 0.52030(7) 0.0187(2) Uani d . 1 1 . .
    C C9 -0.01694(13) 0.28851(12) 0.55271(6) 0.0167(2) Uani d . 1 1 . .
    C C10 0.06365(13) 0.19757(12) 0.50645(6) 0.0169(2) Uani d . 1 1 . .
    C C11 0.05871(14) 0.19493(13) 0.43358(7) 0.0194(2) Uani d . 1 1 . .
    C C12 0.21703(13) 0.03050(13) 0.49064(7) 0.0183(2) Uani d . 1 1 . .
    C C13 0.45893(13) -0.23030(13) 0.45086(7) 0.0186(2) Uani d . 1 1 . .
    C C14 0.50587(13) -0.28993(12) 0.38266(7) 0.0179(2) Uani d . 1 1 . .
    C C15 0.43761(13) -0.25098(13) 0.31754(7) 0.0189(2) Uani d . 1 1 A .
    H H15A 0.3632 -0.1871 0.3171 0.023 Uiso calc R 1 1 . .
    C C16 0.48063(14) -0.30725(13) 0.25395(7) 0.0210(2) Uani d . 1 1 . .
    H H16A 0.4359 -0.2796 0.2111 0.025 Uiso calc PR 0.567(3) 1 A 1
    C C17 0.58993(15) -0.40455(14) 0.25351(7) 0.0232(3) Uani d . 1 1 A .
    H H17A 0.6179 -0.4426 0.2108 0.028 Uiso calc R 1 1 . .
    C C18 0.65664(14) -0.44400(14) 0.31770(8) 0.0232(3) Uani d . 1 1 . .
    H H18A 0.7292 -0.5097 0.3178 0.028 Uiso calc PR 0.433(3) 1 A 2
    C C19 0.61671(14) -0.38669(13) 0.38209(7) 0.0210(2) Uani d . 1 1 A .
    H H19A 0.6639 -0.4129 0.4246 0.025 Uiso calc R 1 1 . .
    C C20 0.51371(16) -0.28472(15) 0.52150(7) 0.0262(3) Uani d . 1 1 . .
    H H20A 0.5374 -0.2111 0.5531 0.039 Uiso calc R 1 1 . .
    H H20B 0.5995 -0.3383 0.5148 0.039 Uiso calc R 1 1 . .
    H H20C 0.4394 -0.3396 0.5418 0.039 Uiso calc R 1 1 . .
    H H1N2 0.338(2) -0.090(2) 0.5468(11) 0.038(5) Uiso d . 1 1 . .
    H H11 0.0039(18) 0.2534(18) 0.4013(9) 0.029(4) Uiso d . 1 1 . .
loop_
    _atom_site_aniso_label
    _atom_site_aniso_U_11
    _atom_site_aniso_U_22
    _atom_site_aniso_U_33
    _atom_site_aniso_U_12
    _atom_site_aniso_U_13
    _atom_site_aniso_U_23
    S1 0.02210(15) 0.02380(16) 0.01531(14) 0.00190(11) 0.00199(11) -0.00074(11)
    O1 0.0222(4) 0.0196(4) 0.0170(4) 0.0039(3) -0.0006(3) 0.0017(3)
    O2 0.0337(5) 0.0307(5) 0.0174(4) 0.0105(4) -0.0017(4) 0.0032(4)
    O3 0.0226(8) 0.0261(9) 0.0213(9) 0.0086(6) 0.0010(6) -0.0031(7)
    O3A 0.0396(14) 0.0249(13) 0.0179(11) 0.0025(10) 0.0077(9) -0.0001(9)
    N1 0.0189(5) 0.0191(5) 0.0171(5) 0.0013(4) 0.0016(4) 0.0008(4)
    N2 0.0244(5) 0.0262(6) 0.0176(5) 0.0070(4) 0.0024(4) 0.0001(4)
    N3 0.0191(5) 0.0224(5) 0.0192(5) 0.0025(4) 0.0032(4) -0.0006(4)
    C1 0.0187(5) 0.0186(6) 0.0178(5) 0.0025(4) -0.0005(4) 0.0002(4)
    C2 0.0178(5) 0.0197(6) 0.0176(5) 0.0012(4) -0.0006(4) -0.0014(4)
    C3 0.0225(6) 0.0271(7) 0.0186(6) 0.0057(5) -0.0026(5) -0.0014(5)
    C4 0.0223(6) 0.0289(7) 0.0179(6) 0.0029(5) -0.0013(5) -0.0045(5)
    C5 0.0193(6) 0.0213(6) 0.0236(6) 0.0009(5) 0.0018(5) -0.0048(5)
    C6 0.0186(5) 0.0182(6) 0.0240(6) 0.0015(4) 0.0000(5) -0.0001(5)
    C7 0.0178(5) 0.0179(5) 0.0167(5) -0.0012(4) -0.0004(4) 0.0001(4)
    C8 0.0195(5) 0.0176(5) 0.0190(6) 0.0007(4) 0.0010(4) 0.0011(4)
    C9 0.0167(5) 0.0159(5) 0.0174(5) -0.0003(4) 0.0000(4) 0.0005(4)
    C10 0.0172(5) 0.0166(5) 0.0169(5) -0.0009(4) 0.0011(4) 0.0010(4)
    C11 0.0219(6) 0.0200(6) 0.0164(5) 0.0011(4) 0.0003(4) 0.0002(4)
    C12 0.0177(5) 0.0199(6) 0.0174(5) -0.0007(4) 0.0014(4) 0.0009(4)
    C13 0.0169(5) 0.0194(6) 0.0197(6) -0.0001(4) 0.0015(4) 0.0021(4)
    C14 0.0162(5) 0.0175(5) 0.0202(6) -0.0017(4) 0.0019(4) 0.0018(4)
    C15 0.0188(5) 0.0167(5) 0.0213(6) 0.0005(4) 0.0021(4) 0.0028(4)
    C16 0.0240(6) 0.0191(6) 0.0201(6) -0.0022(5) 0.0024(5) 0.0026(5)
    C17 0.0266(6) 0.0200(6) 0.0234(6) -0.0014(5) 0.0071(5) -0.0015(5)
    C18 0.0208(6) 0.0192(6) 0.0297(7) 0.0026(5) 0.0037(5) -0.0004(5)
    C19 0.0183(5) 0.0204(6) 0.0244(6) 0.0011(4) 0.0002(5) 0.0016(5)
    C20 0.0286(7) 0.0286(7) 0.0213(6) 0.0041(5) -0.0002(5) 0.0043(5)
_geom_special_details
;
 All s.u.'s (except the s.u. in the dihedral angle between two l.s. planes)
 are estimated using the full covariance matrix.  The cell s.u.'s are taken
 into account individually in the estimation of s.u.'s in distances, angles
 and torsion angles; correlations between s.u.'s in cell parameters are only
 used when they are defined by crystal symmetry.  An approximate (isotropic)
 treatment of cell s.u.'s is used for estimating s.u.'s involving l.s. planes.
;
loop_
    _geom_bond_atom_site_label_1
    _geom_bond_atom_site_label_2
    _geom_bond_site_symmetry_2
    _geom_bond_distance
    _geom_bond_publ_flag
    S1 C11 . 1.7216(13) ?
    S1 C12 . 1.7382(13) ?
    O1 C8 . 1.3706(15) ?
    O1 C7 . 1.3799(15) ?
    O2 C8 . 1.2151(15) ?
    O3 C18 . 1.352(2) ?
    O3 H1OA . 0.89(4) ?
    O3A C16 . 1.403(3) ?
    O3A H1OB . 0.80(5) ?
    N1 C12 . 1.2987(16) ?
    N1 C10 . 1.3990(16) ?
    N2 C12 . 1.3682(16) ?
    N2 N3 . 1.3713(15) ?
    N2 H1N2 . 0.85(2) ?
    N3 C13 . 1.2894(16) ?
    C1 C9 . 1.3570(17) ?
    C1 C2 . 1.4316(17) ?
    C1 H1A . 0.9300 ?
    C2 C7 . 1.3964(17) ?
    C2 C3 . 1.4044(17) ?
    C3 C4 . 1.3849(18) ?
    C3 H3A . 0.9300 ?
    C4 C5 . 1.4009(19) ?
    C4 H4A . 0.9300 ?
    C5 C6 . 1.3815(18) ?
    C5 H5A . 0.9300 ?
    C6 C7 . 1.3887(17) ?
    C6 H6A . 0.9300 ?
    C8 C9 . 1.4626(17) ?
    C9 C10 . 1.4678(17) ?
    C10 C11 . 1.3655(17) ?
    C11 H11 . 0.965(17) ?
    C13 C14 . 1.4858(17) ?
    C13 C20 . 1.4996(18) ?
    C14 C19 . 1.3964(17) ?
    C14 C15 . 1.4057(17) ?
    C15 C16 . 1.3858(18) ?
    C15 H15A . 0.9300 ?
    C16 C17 . 1.3898(18) ?
    C16 H16A . 0.9300 ?
    C17 C18 . 1.386(2) ?
    C17 H17A . 0.9300 ?
    C18 C19 . 1.3946(19) ?
    C18 H18A . 0.9300 ?
    C19 H19A . 0.9300 ?
    C20 H20A . 0.9600 ?
    C20 H20B . 0.9600 ?
    C20 H20C . 0.9600 ?
loop_
    _geom_angle_atom_site_label_1
    _geom_angle_atom_site_label_2
    _geom_angle_atom_site_label_3
    _geom_angle_site_symmetry_1
    _geom_angle_site_symmetry_3
    _geom_angle
    _geom_angle_publ_flag
    C11 S1 C12 . . 88.13(6) ?
    C8 O1 C7 . . 122.58(10) ?
    C18 O3 H1OA . . 111(2) ?
    C16 O3A H1OB . . 102(3) ?
    C12 N1 C10 . . 109.05(10) ?
    C12 N2 N3 . . 114.89(11) ?
    C12 N2 H1N2 . . 118.2(13) ?
    N3 N2 H1N2 . . 126.9(13) ?
    C13 N3 N2 . . 119.58(11) ?
    C9 C1 C2 . . 121.80(11) ?
    C9 C1 H1A . . 119.1 ?
    C2 C1 H1A . . 119.1 ?
    C7 C2 C3 . . 118.15(11) ?
    C7 C2 C1 . . 118.13(11) ?
    C3 C2 C1 . . 123.71(12) ?
    C4 C3 C2 . . 120.22(12) ?
    C4 C3 H3A . . 119.9 ?
    C2 C3 H3A . . 119.9 ?
    C3 C4 C5 . . 120.00(12) ?
    C3 C4 H4A . . 120.0 ?
    C5 C4 H4A . . 120.0 ?
    C6 C5 C4 . . 120.91(12) ?
    C6 C5 H5A . . 119.5 ?
    C4 C5 H5A . . 119.5 ?
    C5 C6 C7 . . 118.34(12) ?
    C5 C6 H6A . . 120.8 ?
    C7 C6 H6A . . 120.8 ?
    O1 C7 C6 . . 117.37(11) ?
    O1 C7 C2 . . 120.27(11) ?
    C6 C7 C2 . . 122.37(12) ?
    O2 C8 O1 . . 115.71(11) ?
    O2 C8 C9 . . 126.15(12) ?
    O1 C8 C9 . . 118.14(11) ?
    C1 C9 C8 . . 119.05(11) ?
    C1 C9 C10 . . 121.73(11) ?
    C8 C9 C10 . . 119.22(11) ?
    C11 C10 N1 . . 115.28(11) ?
    C11 C10 C9 . . 127.12(11) ?
    N1 C10 C9 . . 117.59(10) ?
    C10 C11 S1 . . 110.77(10) ?
    C10 C11 H11 . . 127.8(10) ?
    S1 C11 H11 . . 121.4(10) ?
    N1 C12 N2 . . 124.87(12) ?
    N1 C12 S1 . . 116.77(10) ?
    N2 C12 S1 . . 118.36(9) ?
    N3 C13 C14 . . 114.99(11) ?
    N3 C13 C20 . . 123.73(12) ?
    C14 C13 C20 . . 121.27(11) ?
    C19 C14 C15 . . 118.86(12) ?
    C19 C14 C13 . . 120.81(11) ?
    C15 C14 C13 . . 120.33(11) ?
    C16 C15 C14 . . 120.36(12) ?
    C16 C15 H15A . . 119.8 ?
    C14 C15 H15A . . 119.8 ?
    C15 C16 C17 . . 120.73(12) ?
    C15 C16 O3A . . 124.63(15) ?
    C17 C16 O3A . . 114.63(15) ?
    C15 C16 H16A . . 119.6 ?
    C17 C16 H16A . . 119.6 ?
    O3A C16 H16A . . 5.1 ?
    C18 C17 C16 . . 119.04(12) ?
    C18 C17 H17A . . 120.5 ?
    C16 C17 H17A . . 120.5 ?
    O3 C18 C17 . . 119.52(14) ?
    O3 C18 C19 . . 119.37(14) ?
    C17 C18 C19 . . 121.04(12) ?
    O3 C18 H18A . . 2.7 ?
    C17 C18 H18A . . 119.5 ?
    C19 C18 H18A . . 119.5 ?
    C18 C19 C14 . . 119.94(12) ?
    C18 C19 H19A . . 120.0 ?
    C14 C19 H19A . . 120.0 ?
    C13 C20 H20A . . 109.5 ?
    C13 C20 H20B . . 109.5 ?
    H20A C20 H20B . . 109.5 ?
    C13 C20 H20C . . 109.5 ?
    H20A C20 H20C . . 109.5 ?
    H20B C20 H20C . . 109.5 ?
loop_
    _geom_torsion_atom_site_label_1
    _geom_torsion_atom_site_label_2
    _geom_torsion_atom_site_label_3
    _geom_torsion_atom_site_label_4
    _geom_torsion_site_symmetry_1
    _geom_torsion_site_symmetry_2
    _geom_torsion_site_symmetry_3
    _geom_torsion_site_symmetry_4
    _geom_torsion
    _geom_torsion_publ_flag
    C12 N2 N3 C13 . . . . -179.10(12) ?
    C9 C1 C2 C7 . . . . 0.02(19) ?
    C9 C1 C2 C3 . . . . -179.70(13) ?
    C7 C2 C3 C4 . . . . -0.2(2) ?
    C1 C2 C3 C4 . . . . 179.48(13) ?
    C2 C3 C4 C5 . . . . -0.4(2) ?
    C3 C4 C5 C6 . . . . 0.3(2) ?
    C4 C5 C6 C7 . . . . 0.28(19) ?
    C8 O1 C7 C6 . . . . 178.55(11) ?
    C8 O1 C7 C2 . . . . -1.91(17) ?
    C5 C6 C7 O1 . . . . 178.62(11) ?
    C5 C6 C7 C2 . . . . -0.91(19) ?
    C3 C2 C7 O1 . . . . -178.63(11) ?
    C1 C2 C7 O1 . . . . 1.64(18) ?
    C3 C2 C7 C6 . . . . 0.89(19) ?
    C1 C2 C7 C6 . . . . -178.84(12) ?
    C7 O1 C8 O2 . . . . -179.37(11) ?
    C7 O1 C8 C9 . . . . 0.49(17) ?
    C2 C1 C9 C8 . . . . -1.41(18) ?
    C2 C1 C9 C10 . . . . 178.93(11) ?
    O2 C8 C9 C1 . . . . -178.99(13) ?
    O1 C8 C9 C1 . . . . 1.17(17) ?
    O2 C8 C9 C10 . . . . 0.7(2) ?
    O1 C8 C9 C10 . . . . -179.16(11) ?
    C12 N1 C10 C11 . . . . -0.35(15) ?
    C12 N1 C10 C9 . . . . 179.55(11) ?
    C1 C9 C10 C11 . . . . -178.43(13) ?
    C8 C9 C10 C11 . . . . 1.90(19) ?
    C1 C9 C10 N1 . . . . 1.68(17) ?
    C8 C9 C10 N1 . . . . -177.98(11) ?
    N1 C10 C11 S1 . . . . 0.55(14) ?
    C9 C10 C11 S1 . . . . -179.34(10) ?
    C12 S1 C11 C10 . . . . -0.43(10) ?
    C10 N1 C12 N2 . . . . 179.60(12) ?
    C10 N1 C12 S1 . . . . 0.00(14) ?
    N3 N2 C12 N1 . . . . -178.57(12) ?
    N3 N2 C12 S1 . . . . 1.03(15) ?
    C11 S1 C12 N1 . . . . 0.26(11) ?
    C11 S1 C12 N2 . . . . -179.37(11) ?
    N2 N3 C13 C14 . . . . 178.40(11) ?
    N2 N3 C13 C20 . . . . -0.57(19) ?
    N3 C13 C14 C19 . . . . 172.60(12) ?
    C20 C13 C14 C19 . . . . -8.40(18) ?
    N3 C13 C14 C15 . . . . -8.30(17) ?
    C20 C13 C14 C15 . . . . 170.69(12) ?
    C19 C14 C15 C16 . . . . -0.43(18) ?
    C13 C14 C15 C16 . . . . -179.54(11) ?
    C14 C15 C16 C17 . . . . 1.10(19) ?
    C14 C15 C16 O3A . . . . 179.92(16) ?
    C15 C16 C17 C18 . . . . -0.56(19) ?
    O3A C16 C17 C18 . . . . -179.49(15) ?
    C16 C17 C18 O3 . . . . 176.29(14) ?
    C16 C17 C18 C19 . . . . -0.7(2) ?
    O3 C18 C19 C14 . . . . -175.63(14) ?
    C17 C18 C19 C14 . . . . 1.3(2) ?
    C15 C14 C19 C18 . . . . -0.76(18) ?
    C13 C14 C19 C18 . . . . 178.35(12) ?
loop_
    _geom_hbond_atom_site_label_D
    _geom_hbond_atom_site_label_H
    _geom_hbond_atom_site_label_A
    _geom_hbond_site_symmetry_A
    _geom_hbond_distance_DH
    _geom_hbond_distance_HA
    _geom_hbond_distance_DA
    _geom_hbond_angle_DHA
    _geom_hbond_publ_flag
    O3 H1OA O2 1_645 0.89(4) 1.89(4) 2.7693(19) 171(4) yes
    C19 H19A O2 1_645 0.93 2.59 3.3020(17) 133 yes
