# Supplementary material for: (E)-3-(2-{2-[1-(3-Hy­droxy­phen­yl)ethyl­idene]hydrazin­yl}-1,3-thia­zol-4-yl)-2H-chromen-2-one
Source: Acta Crystallogr Sect E Struct Rep Online. 2011 Apr 7;67(Pt 5):o1072–3. doi: 10.1107/S1600536811012189 (PMC3089171; doi:10.1107/S1600536811012189)
Supplement: Supplementary file 2 [file e-67-o1072-Isup2.hkl]

#
# h,k,l, Fc-squared, Fo-squared, sigma(Fo-squared) and status flag
#
data_I
_shelx_title ' 3ohk_0m in P2(1)/c  (100K)'
_shelx_refln_list_code          4
_shelx_F_calc_maximum      245.51
_exptl_crystal_F_000       784.00
_reflns_d_resolution_high  0.6899
 
loop_
 _symmetry_equiv_pos_as_xyz
 'x, y, z'
 '-x, y+1/2, -z+1/2'
 '-x, -y, -z'
 'x, -y-1/2, z-1/2'
 
_cell_length_a     9.1569
_cell_length_b     9.9070
_cell_length_c    18.7478
_cell_angle_alpha  90.000
_cell_angle_beta   92.040
_cell_angle_gamma  90.000
 
_shelx_F_squared_multiplier     1.000
 
loop_
 _refln_index_h
 _refln_index_k
 _refln_index_l
 _refln_F_squared_calc
 _refln_F_squared_meas
 _refln_F_squared_sigma
 _refln_observed_status
   1   0   0     1864.00     1938.03     27.17 o
   2   0   0      559.49      558.37      5.18 o
   3   0   0    10333.81    10615.99     86.53 o
   4   0   0      340.53      306.13      4.42 o
   5   0   0     1590.92     1470.17     13.92 o
   6   0   0     2536.28     2661.33     23.48 o
   7   0   0       54.00       82.42      2.89 o
   8   0   0       24.74       21.66      1.88 o
   9   0   0      664.60      680.39     11.14 o
  10   0   0      265.79      289.38     11.67 o
  11   0   0        0.39        2.56      3.02 o
  12   0   0      478.87      519.96     53.66 o
  13   0   0      252.44      290.37     40.63 o
   1   1   0       25.28       -0.95      0.95 o
   2   1   0      708.09      707.93      5.51 o
   3   1   0     1854.76     1924.56     10.86 o
   4   1   0       49.29       59.38      1.29 o
   5   1   0       92.86      118.94      2.23 o
   6   1   0      752.71      863.35      7.28 o
   7   1   0        1.76        5.03      0.84 o
   8   1   0      126.60      142.93      2.99 o
   9   1   0       38.07       41.35      2.41 o
  10   1   0      180.06      177.41      5.73 o
  11   1   0       83.24       84.57      6.37 o
  12   1   0      158.81      143.12      9.12 o
  13   1   0       33.12       40.34      8.19 o
   0   2   0     1510.40     1516.06     14.80 o
   1   2   0     5275.29     5216.78     30.70 o
   2   2   0    60276.69    58894.13    435.69 o
   3   2   0     3659.90     3836.35     22.34 o
   4   2   0     3941.80     4233.06     24.54 o
   5   2   0     1392.69     1531.88     11.01 o
   6   2   0      301.70      272.13      3.81 o
   7   2   0        6.13        5.80      1.19 o
   8   2   0       62.86       68.03      2.60 o
   9   2   0       36.21       37.84      2.25 o
  10   2   0      107.78      105.07      5.39 o
  11   2   0       14.21        9.98      3.64 o
  12   2   0       48.02       55.09      6.60 o
  13   2   0        2.95       10.19      7.15 o
   1   3   0     1149.70     1165.68      8.67 o
   2   3   0     4142.79     4352.40     26.77 o
   3   3   0      138.24      140.17      2.50 o
   4   3   0     6784.87     7279.23     46.53 o
   5   3   0       31.54       58.21      1.81 o
   6   3   0      115.59      106.75      2.94 o
   7   3   0      124.55      147.76      3.60 o
   8   3   0      240.63      219.68      5.27 o
   9   3   0       24.73       20.07      2.42 o
  10   3   0        0.08        3.87      1.86 o
  11   3   0      101.20       91.60      7.90 o
  12   3   0      115.98      106.19     10.21 o
   0   4   0       12.24       21.88      1.63 o
   1   4   0      646.75      725.68      6.61 o
   2   4   0      647.94      747.35      7.08 o
   3   4   0      869.53      951.65      8.53 o
   4   4   0     5979.09     6306.47     39.77 o
   5   4   0      284.68      353.40      4.65 o
   6   4   0      139.12      154.84      3.38 o
   7   4   0        9.34       14.26      2.16 o
   8   4   0       34.25       34.71      3.00 o
   9   4   0      490.10      449.26      9.09 o
  10   4   0       18.03       17.77      3.13 o
  11   4   0        5.33        3.14      2.79 o
  12   4   0        3.64       14.00      3.58 o
   1   5   0      367.96      425.42      5.90 o
   2   5   0      328.27      313.15      4.65 o
   3   5   0       55.80       68.90      2.52 o
   4   5   0      130.62      161.40      3.47 o
   5   5   0      100.44      113.83      3.53 o
   6   5   0      582.29      676.23     11.60 o
   7   5   0       40.10       42.96      3.20 o
   8   5   0      102.44       78.98      4.29 o
   9   5   0       34.91       31.57      3.64 o
  10   5   0      174.33      196.41      8.27 o
  11   5   0       90.69       97.14      8.22 o
  12   5   0       19.55       10.15      5.23 o
   0   6   0     6606.67     6981.80    101.11 o
   1   6   0      103.65      163.59      4.07 o
   2   6   0      266.90      238.18      5.44 o
   3   6   0      514.04      532.61      8.50 o
   4   6   0      333.54      317.41      6.40 o
   5   6   0      163.54      160.35      4.40 o
   6   6   0      267.95      304.45      7.23 o
   7   6   0      933.84      860.73     12.56 o
   8   6   0        9.30        6.31      1.98 o
   9   6   0        0.06        1.60      2.10 o
  10   6   0       91.13       78.57      6.40 o
  11   6   0        1.48        7.35      3.24 o
  12   6   0      129.36      139.17     21.96 o
   1   7   0        3.34        6.83      1.20 o
   2   7   0        7.62       11.40      1.67 o
   3   7   0      386.10      366.96      7.20 o
   4   7   0      655.76      605.81      9.77 o
   5   7   0      634.90      612.81      9.40 o
   6   7   0        2.46        5.42      1.85 o
   7   7   0        9.93        7.86      2.04 o
   8   7   0      301.46      287.87     10.22 o
   9   7   0        0.97        1.19      2.32 o
  10   7   0       61.00       63.05      8.00 o
  11   7   0       64.53       53.50      7.22 o
   0   8   0      777.41      748.97     15.69 o
   1   8   0      116.54      129.23      4.66 o
   2   8   0      551.93      582.68      9.69 o
   3   8   0      131.86      114.76      4.68 o
   4   8   0      637.53      580.38     10.06 o
   5   8   0        0.07        0.75      2.40 o
   6   8   0      572.91      541.13     10.64 o
   7   8   0       38.61       28.17      3.56 o
   8   8   0        1.56        1.04      3.86 o
   9   8   0       67.82       54.30      6.10 o
  10   8   0       25.60       22.15      6.24 o
  11   8   0       67.80       76.69     14.55 o
   1   9   0     1446.15     1393.75     20.76 o
   2   9   0      696.19      648.64     10.87 o
   3   9   0      578.95      571.96     10.27 o
   4   9   0      338.35      322.68     10.43 o
   5   9   0        0.26        0.23      1.79 o
   6   9   0      146.10      164.02      7.17 o
   7   9   0      167.07      154.89     10.54 o
   8   9   0       91.42      100.83      7.90 o
   9   9   0       48.29       40.22      5.64 o
  10   9   0      355.58      348.92     15.38 o
   0  10   0       75.34       65.77      7.89 o
   1  10   0       82.47       75.63      5.43 o
   2  10   0     1166.04     1151.17     19.97 o
   3  10   0        0.23        2.96      1.95 o
   4  10   0        0.54        1.79      1.97 o
   5  10   0       82.93       70.39      5.16 o
   6  10   0       50.12       45.97      5.19 o
   7  10   0        2.89        2.68      2.88 o
   8  10   0       47.26       45.94      5.97 o
   9  10   0      236.71      256.06     13.06 o
   1  11   0      483.37      496.09     13.37 o
   2  11   0      819.59      820.59     25.24 o
   3  11   0       85.58       76.08      5.16 o
   4  11   0      206.01      211.92      9.13 o
   5  11   0      296.71      275.08      9.42 o
   6  11   0       11.14       12.28      3.59 o
   7  11   0       42.55       50.80      7.23 o
   8  11   0       32.41       38.58      6.57 o
   0  12   0      953.59      945.35     28.35 o
   1  12   0      139.81      131.58     12.52 o
   2  12   0      167.96      165.45      9.42 o
   3  12   0       25.60       20.30      4.62 o
   4  12   0       83.01       83.86      8.27 o
   5  12   0        4.88        1.78      3.01 o
   6  12   0        4.39        5.69      4.69 o
   7  12   0      336.72      378.48     16.92 o
   1  13   0       96.68       96.20      7.66 o
   2  13   0       64.55       77.35      6.95 o
   3  13   0       62.05       62.72     10.59 o
   4  13   0      127.59      118.02     17.15 o
   5  13   0        5.60        9.74      4.80 o
   0  14   0       11.48        5.76      5.14 o
   1  14   0        1.43        5.14      3.58 o
   2  14   0       34.63       19.09      7.78 o
 -13   1   1       26.02       24.85     10.89 o
 -12   1   1       23.08       17.86      3.63 o
 -11   1   1        1.92        2.84      2.61 o
 -10   1   1       18.35       14.28      3.45 o
  -9   1   1       76.51       65.25      3.34 o
  -8   1   1      819.55      845.26      8.32 o
  -7   1   1        2.80        3.53      0.77 o
  -6   1   1       59.42       50.15      1.54 o
  -5   1   1     1010.39     1075.15      8.46 o
  -4   1   1        1.23        1.15      0.46 o
  -3   1   1       32.56       25.37      0.87 o
  -2   1   1     3024.61     3213.84     18.25 o
  -1   1   1       88.37       81.36      1.37 o
   0   1   1        8.08       16.75      0.85 o
   1   1   1      257.19      264.33      2.92 o
   2   1   1    10146.59    10431.96     59.52 o
   3   1   1      588.24      623.83      4.27 o
   4   1   1      394.44      413.63      3.62 o
   5   1   1      558.37      552.30      4.92 o
   6   1   1      713.74      688.53      6.05 o
   7   1   1       27.24       28.56      1.55 o
   8   1   1      158.92      161.10      3.29 o
   9   1   1      162.77      167.56      4.69 o
  10   1   1      144.48      140.82      4.93 o
  11   1   1        0.02        0.72      2.28 o
  12   1   1       87.51       89.85      6.98 o
  13   1   1      177.42      159.45     20.93 o
 -13   2   1        6.66       12.47      5.86 o
 -12   2   1       64.76       69.26     10.90 o
 -11   2   1      121.02      115.82      8.43 o
 -10   2   1        3.73        4.30      2.12 o
  -9   2   1      584.98      600.30      9.36 o
  -8   2   1       22.48       24.54      1.51 o
  -7   2   1      269.98      249.21      3.88 o
  -6   2   1      106.19      107.45      2.26 o
  -5   2   1       38.21       37.57      1.36 o
  -4   2   1     4971.34     4976.22     28.28 o
  -3   2   1       99.98      123.62      1.79 o
  -2   2   1    57622.54    57349.89    319.23 o
  -1   2   1     4905.93     4928.21     27.82 o
   0   2   1    10701.09    10739.53     64.30 o
   1   2   1     1501.94     1566.99     10.84 o
   2   2   1    10284.71    10648.49     63.45 o
   3   2   1      606.23      597.80      4.91 o
   4   2   1       82.54       64.52      1.78 o
   5   2   1      298.37      286.61      4.21 o
   6   2   1      418.48      374.21      4.86 o
   7   2   1      656.90      635.99      7.71 o
   8   2   1     1623.13     1690.34     18.71 o
   9   2   1      201.24      205.06      5.33 o
  10   2   1      169.49      174.86      6.74 o
  11   2   1      328.94      333.11     10.70 o
  12   2   1       74.62       68.52      7.28 o
  13   2   1        8.29       10.64      5.75 o
 -12   3   1       18.35       16.43      4.22 o
 -11   3   1       17.49       11.75      3.86 o
 -10   3   1      342.79      344.27     10.30 o
  -9   3   1      191.46      192.75      4.61 o
  -8   3   1      754.17      761.87      9.72 o
  -7   3   1       53.25       44.23      2.00 o
  -6   3   1      258.60      277.63      4.09 o
  -5   3   1      753.52      806.75      7.71 o
  -4   3   1       62.18       61.11      2.03 o
  -3   3   1      399.16      481.55      5.00 o
  -2   3   1      606.47      714.39      6.13 o
  -1   3   1       43.54       64.21      1.65 o
   0   3   1        5.23       12.74      0.93 o
   1   3   1      379.01      392.57      4.36 o
   2   3   1      282.03      336.90      3.68 o
   3   3   1        2.14        6.66      0.79 o
   4   3   1     1332.15     1383.81     12.44 o
   5   3   1      107.47      108.25      2.26 o
   6   3   1       95.78      100.04      2.55 o
   7   3   1      366.79      348.31      5.93 o
   8   3   1      142.12      134.92      4.49 o
   9   3   1       36.39       38.80      2.92 o
  10   3   1      140.62      141.42      9.12 o
  11   3   1      105.03      109.24     10.50 o
  12   3   1        7.26        7.80      3.67 o
 -12   4   1       13.69       20.35      6.29 o
 -11   4   1       88.37       76.85      7.81 o
 -10   4   1      333.90      306.61      9.11 o
  -9   4   1       96.92      106.91      4.59 o
  -8   4   1      252.59      229.94      5.75 o
  -7   4   1      634.62      633.03      8.82 o
  -6   4   1      402.51      382.17      5.19 o
  -5   4   1      423.62      445.63      5.32 o
  -4   4   1    23478.56    24502.12    144.56 o
  -3   4   1      672.14      726.75      7.37 o
  -2   4   1      953.85      913.76      8.46 o
  -1   4   1     2153.94     2136.34     14.87 o
   0   4   1       10.74       23.97      1.74 o
   1   4   1     1449.68     1490.76     11.16 o
   2   4   1     5529.28     5562.61     35.56 o
   3   4   1       38.11       66.20      2.11 o
   4   4   1      356.60      355.55      4.38 o
   5   4   1     2491.74     2516.28     17.48 o
   6   4   1     1183.80     1198.52     16.03 o
   7   4   1        9.78       16.33      2.19 o
   8   4   1      998.36      965.85     13.88 o
   9   4   1      210.09      212.62      6.37 o
  10   4   1      157.24      165.60      8.49 o
  11   4   1       90.03       96.20     11.39 o
  12   4   1       29.11       22.96      5.14 o
 -12   5   1      159.90      171.57     15.80 o
 -11   5   1       20.39       10.14      3.37 o
 -10   5   1      250.86      255.26      9.44 o
  -9   5   1       89.38       88.84      5.72 o
  -8   5   1      133.56      135.39      5.23 o
  -7   5   1       13.12        8.02      1.79 o
  -6   5   1     2682.93     2607.91     23.98 o
  -5   5   1     1855.76     1828.65     17.83 o
  -4   5   1     3338.60     3421.13     25.16 o
  -3   5   1      824.51      795.02      9.40 o
  -2   5   1        2.16        9.09      1.18 o
  -1   5   1     1200.30     1280.47     10.89 o
   0   5   1      279.06      297.03      3.98 o
   1   5   1       33.72       38.19      1.83 o
   2   5   1      569.88      662.52      7.30 o
   3   5   1        3.23        3.23      0.88 o
   4   5   1      182.91      174.33      3.24 o
   5   5   1        7.82        4.31      0.95 o
   6   5   1     2546.20     2490.80     25.81 o
   7   5   1      327.17      311.48      7.40 o
   8   5   1      269.80      236.61      6.36 o
   9   5   1       80.48       78.66      6.76 o
  10   5   1       78.58       64.45      5.24 o
  11   5   1      248.56      249.25     11.12 o
  12   5   1      395.40      408.90     61.60 o
 -12   6   1       72.51       79.93     14.37 o
 -11   6   1       31.14       21.97      8.78 o
 -10   6   1       30.61       20.90      4.00 o
  -9   6   1      168.58      175.40      8.62 o
  -8   6   1       98.31       79.40      4.64 o
  -7   6   1      532.72      568.20     12.17 o
  -6   6   1     9072.72     8642.74     91.04 o
  -5   6   1       88.05       96.96      4.10 o
  -4   6   1      249.46      268.85      5.87 o
  -3   6   1      736.24      740.94      8.49 o
  -2   6   1      361.49      394.86      5.74 o
  -1   6   1      380.53      367.83      5.45 o
   0   6   1      673.79      690.13      7.75 o
   1   6   1      644.29      670.58      7.10 o
   2   6   1       16.87       31.44      1.70 o
   3   6   1      201.72      191.42      3.98 o
   4   6   1       24.38       26.21      2.16 o
   5   6   1        7.24        8.28      1.92 o
   6   6   1       21.79       24.75      2.58 o
   7   6   1       51.16       38.31      3.17 o
   8   6   1       64.34       64.92      4.40 o
   9   6   1       13.42       17.09      3.06 o
  10   6   1      173.58      175.72      8.58 o
  11   6   1       18.08        8.98      4.10 o
  12   6   1        0.65        2.99      5.86 o
 -11   7   1      155.75      146.96     11.48 o
 -10   7   1        8.22        6.57      6.24 o
  -9   7   1       14.18       17.80      3.88 o
  -8   7   1     1861.53     1892.48     30.26 o
  -7   7   1      113.43      126.12      5.64 o
  -6   7   1        3.00        4.54      1.79 o
  -5   7   1      252.64      280.90      6.60 o
  -4   7   1      644.60      597.00      9.74 o
  -3   7   1     1309.38     1228.09     14.99 o
  -2   7   1     1609.75     1564.51     15.80 o
  -1   7   1       18.31       25.95      2.02 o
   0   7   1      350.62      287.12      6.19 o
   1   7   1      906.65      956.17      9.78 o
   2   7   1        3.35        6.87      1.38 o
   3   7   1       60.08       68.24      3.68 o
   4   7   1      546.31      491.97      8.05 o
   5   7   1      206.85      213.95      6.09 o
   6   7   1        1.77        5.68      1.94 o
   7   7   1      464.10      443.34      9.56 o
   8   7   1     1018.15      994.60     18.40 o
   9   7   1      660.80      680.41     15.37 o
  10   7   1      428.23      446.67     16.30 o
  11   7   1       19.64       21.68      5.28 o
 -11   8   1      138.88      196.81     16.74 o
 -10   8   1      126.15      124.74      9.26 o
  -9   8   1       87.72       85.44     13.37 o
  -8   8   1      586.67      567.89     15.66 o
  -7   8   1        3.41        5.69      2.61 o
  -6   8   1      113.04      120.67      5.77 o
  -5   8   1       34.95       26.96      2.75 o
  -4   8   1      703.33      697.17     11.21 o
  -3   8   1      822.67      802.91     11.97 o
  -2   8   1     1306.38     1266.37     15.75 o
  -1   8   1      204.68      219.30      5.40 o
   0   8   1      155.21      174.68      5.11 o
   1   8   1      163.40      151.29      4.51 o
   2   8   1       72.83       70.01      3.82 o
   3   8   1       17.03       17.26      2.17 o
   4   8   1        0.10        0.96      1.34 o
   5   8   1      703.54      640.80     11.31 o
   6   8   1       14.48        8.67      2.76 o
   7   8   1        6.16        8.59      2.34 o
   8   8   1       97.88       85.84      6.31 o
   9   8   1       77.32      101.10      8.06 o
  10   8   1       31.63       26.39      5.79 o
 -10   9   1      243.52      213.92     14.33 o
  -9   9   1        1.00        2.26      3.13 o
  -8   9   1       22.48       21.30      5.46 o
  -7   9   1       74.72       68.37      6.44 o
  -6   9   1      311.99      312.91      8.92 o
  -5   9   1       58.74       65.05      4.87 o
  -4   9   1       91.07       79.51      5.31 o
  -3   9   1      226.12      245.15      6.57 o
  -2   9   1        2.07       -0.28      1.54 o
  -1   9   1      152.54      121.67      5.90 o
   0   9   1      644.14      664.17     12.30 o
   1   9   1      277.61      241.65      7.64 o
   2   9   1      256.10      272.90      6.77 o
   3   9   1        0.05        8.37      2.10 o
   4   9   1       26.78       25.36      3.41 o
   5   9   1       36.57       29.57      3.20 o
   6   9   1      379.16      359.51      9.57 o
   7   9   1      343.94      365.67     10.79 o
   8   9   1       68.79       77.33      6.97 o
   9   9   1       88.61       90.47      7.80 o
  10   9   1       70.72       73.80      8.75 o
  -9  10   1       39.52       31.80      6.27 o
  -8  10   1        0.50        1.60      3.18 o
  -7  10   1       33.43       37.29      5.21 o
  -6  10   1       59.56       55.21      5.89 o
  -5  10   1       33.49       31.20      4.79 o
  -4  10   1      237.64      238.45      6.98 o
  -3  10   1       71.12       69.02      4.45 o
  -2  10   1      155.70      165.27      7.25 o
  -1  10   1      201.87      206.17     10.08 o
   0  10   1      152.39      162.15      7.71 o
   1  10   1       66.86       67.17      5.12 o
   2  10   1        0.35        4.56      1.90 o
   3  10   1      326.03      316.87      8.31 o
   4  10   1       45.81       42.00      3.70 o
   5  10   1       26.80       32.16      3.68 o
   6  10   1      175.43      162.14      8.38 o
   7  10   1        2.18        2.05      2.91 o
   8  10   1       76.60       79.65      7.46 o
   9  10   1       95.35       98.84     11.40 o
  -8  11   1      126.84      163.19     12.30 o
  -7  11   1        3.07        0.95      3.21 o
  -6  11   1        2.34        0.96      2.85 o
  -5  11   1       29.92       18.84      3.98 o
  -4  11   1      112.75      114.07      7.82 o
  -3  11   1       36.14       35.09      4.22 o
  -2  11   1       54.87       63.83      7.28 o
  -1  11   1       12.67       14.07      3.35 o
   0  11   1      109.02      106.51      7.20 o
   1  11   1      455.45      452.77     12.72 o
   2  11   1      168.12      176.63     10.86 o
   3  11   1       80.36       77.38      5.97 o
   4  11   1       38.72       50.57      5.54 o
   5  11   1       21.83       20.61      3.59 o
   6  11   1       71.89       75.91      6.95 o
   7  11   1       23.87       22.81      4.59 o
   8  11   1       15.04       16.51      5.15 o
  -7  12   1        0.50        1.61      3.79 o
  -6  12   1      171.60      183.96     14.94 o
  -5  12   1       20.18       20.57      4.97 o
  -4  12   1      110.53       96.25      9.04 o
  -3  12   1        4.04        7.60      3.24 o
  -2  12   1       12.26       13.05      3.39 o
  -1  12   1       43.04       33.83      7.05 o
   0  12   1       47.28       42.06      4.98 o
   1  12   1      452.33      469.10     13.60 o
   2  12   1       26.47       28.12      4.35 o
   3  12   1       70.08       62.21      7.33 o
   4  12   1       40.68       40.32      5.37 o
   5  12   1       20.64       18.63      5.60 o
   6  12   1       68.71       58.32      8.97 o
   7  12   1       82.00       80.87     22.88 o
  -5  13   1       52.46       48.93      8.40 o
  -4  13   1        2.25        4.79      4.43 o
  -3  13   1      196.40      195.38     15.66 o
  -2  13   1      393.92      428.03     15.58 o
  -1  13   1       98.81      110.94      8.15 o
   0  13   1      143.81      149.61      9.43 o
   1  13   1        2.53        1.63      2.94 o
   2  13   1       25.66       31.33      5.91 o
   3  13   1       69.10       67.62      8.11 o
   4  13   1      172.40      196.28     22.17 o
   5  13   1        9.50       15.97      5.66 o
  -2  14   1      225.27      185.66     21.12 o
  -1  14   1        2.18        3.03      4.17 o
   0  14   1       10.84       10.33      4.04 o
   1  14   1       28.41       23.15      8.50 o
   2  14   1       28.29       31.80      9.64 o
 -13   0   2       17.85       26.58     10.15 o
 -12   0   2      632.44      689.03     25.89 o
 -11   0   2      363.50      386.49     17.89 o
 -10   0   2      840.91      871.23     24.59 o
  -9   0   2       10.99        8.67      2.34 o
  -8   0   2      352.88      319.72      7.73 o
  -7   0   2     1462.08     1540.54     19.12 o
  -6   0   2     1938.92     2052.94     25.55 o
  -5   0   2      114.35      177.35      5.00 o
  -4   0   2      131.02      122.05      4.40 o
  -3   0   2     1850.98     1882.93     24.42 o
  -2   0   2     6207.96     6094.89     60.88 o
  -1   0   2        1.94        2.26      0.37 o
   0   0   2     7689.81     7711.47     71.40 o
   1   0   2    16613.51    15541.39    133.97 o
   2   0   2     4679.91     4793.55     44.27 o
   3   0   2     1066.99     1068.24      9.60 o
   4   0   2     4029.99     3795.01     28.82 o
   5   0   2       90.95      100.60      2.42 o
   6   0   2     5869.21     6187.85     49.43 o
   7   0   2     1693.97     1702.80     18.80 o
   8   0   2        8.32        5.60      1.72 o
   9   0   2      513.02      536.04     13.74 o
  10   0   2      272.14      283.95     12.81 o
  11   0   2       13.08       23.30      6.39 o
  12   0   2        4.96        4.08      5.42 o
  13   0   2      138.20      132.41     19.12 o
 -13   1   2       46.64       34.95     11.19 o
 -12   1   2      120.41      120.14     13.39 o
 -11   1   2      452.16      479.55     12.35 o
 -10   1   2      789.15      783.85     15.46 o
  -9   1   2      405.72      424.46      7.77 o
  -8   1   2      241.75      246.42      3.96 o
  -7   1   2      410.31      415.06      5.30 o
  -6   1   2       11.14       17.96      1.27 o
  -5   1   2      823.67      845.39      7.84 o
  -4   1   2      114.30      110.13      1.75 o
  -3   1   2       82.20       85.76      1.41 o
  -2   1   2      663.25      653.64      4.60 o
  -1   1   2      429.03      457.30      3.55 o
   0   1   2     4741.09     4686.62     31.03 o
   1   1   2     1178.19     1143.92      8.94 o
   2   1   2    10981.87    11546.67     69.11 o
   3   1   2     4414.34     4431.19     24.26 o
   4   1   2      118.78      161.46      2.27 o
   5   1   2     1116.72     1149.16      8.33 o
   6   1   2      197.38      232.41      3.32 o
   7   1   2       69.12       77.96      2.22 o
   8   1   2      199.06      207.29      4.54 o
   9   1   2        4.68        5.79      2.21 o
  10   1   2       72.96       67.26      4.03 o
  11   1   2       27.49       19.87      4.04 o
  12   1   2      172.24      154.28     10.35 o
  13   1   2        0.06        1.07      6.36 o
 -13   2   2      238.67      211.41     24.28 o
 -12   2   2       18.16       15.12      5.33 o
 -11   2   2       54.69       55.51      8.44 o
 -10   2   2      956.79      980.06     12.95 o
  -9   2   2      271.43      290.36      6.24 o
  -8   2   2     1075.96     1129.49     10.83 o
  -7   2   2       14.35        9.97      1.11 o
  -6   2   2       13.65       15.56      1.06 o
  -5   2   2     1571.88     1580.90     11.07 o
  -4   2   2      295.12      328.21      3.71 o
  -3   2   2       41.44       52.58      1.22 o
  -2   2   2     8011.08     8018.92     51.02 o
  -1   2   2     1572.41     1629.48     13.10 o
   0   2   2      744.00      832.64      6.20 o
   1   2   2      148.92      131.66      2.29 o
   2   2   2       55.33       58.00      1.28 o
   3   2   2     3445.47     3703.17     22.60 o
   4   2   2     3870.33     4011.95     24.61 o
   5   2   2      108.97      120.32      2.23 o
   6   2   2      867.31      862.92      7.46 o
   7   2   2      442.61      467.14      6.56 o
   8   2   2       28.56       36.93      2.71 o
   9   2   2      161.40      164.09      5.47 o
  10   2   2       19.25       17.65      2.78 o
  11   2   2        0.32        1.56      2.63 o
  12   2   2        0.18        3.46      3.24 o
  13   2   2       55.84       46.21     12.08 o
 -12   3   2      261.52      282.03     13.81 o
 -11   3   2        4.00        3.59      3.02 o
 -10   3   2      334.41      339.01     10.22 o
  -9   3   2        3.98        6.13      2.66 o
  -8   3   2      165.44      158.98      3.62 o
  -7   3   2     1627.80     1629.57     13.62 o
  -6   3   2      953.37      901.36      8.68 o
  -5   3   2       14.57       15.33      1.12 o
  -4   3   2      826.01      960.47      7.69 o
  -3   3   2     4326.86     4421.90     28.11 o
  -2   3   2     3269.33     3482.06     21.82 o
  -1   3   2      855.31      880.66      6.76 o
   0   3   2     2267.26     2154.88     15.69 o
   1   3   2     5357.14     5227.66     29.84 o
   2   3   2     3826.99     3851.25     21.80 o
   3   3   2      841.82      894.02      7.29 o
   4   3   2     2058.00     2361.88     15.93 o
   5   3   2      172.81      153.61      2.77 o
   6   3   2      250.81      281.79      4.60 o
   7   3   2      184.34      181.23      4.33 o
   8   3   2       97.05       87.65      4.07 o
   9   3   2        8.95        7.00      1.83 o
  10   3   2       46.13       43.21      5.40 o
  11   3   2       60.52       61.99      6.62 o
  12   3   2       97.29      105.24      8.80 o
 -12   4   2        0.39       -2.62      2.62 o
 -11   4   2        6.07       10.30      3.64 o
 -10   4   2       97.87       89.07      6.29 o
  -9   4   2       24.82       25.45      2.54 o
  -8   4   2      710.58      681.65     11.90 o
  -7   4   2     1538.80     1571.87     14.60 o
  -6   4   2      140.86      129.73      2.98 o
  -5   4   2       26.71       37.51      1.77 o
  -4   4   2     6072.69     6036.20     38.33 o
  -3   4   2      162.76      226.30      3.66 o
  -2   4   2      896.29      957.93     10.74 o
  -1   4   2       58.80       91.87      2.15 o
   0   4   2      164.72      147.48      2.69 o
   1   4   2      339.25      334.02      3.83 o
   2   4   2      967.25     1059.86      7.94 o
   3   4   2      209.36      235.73      3.24 o
   4   4   2      250.73      200.36      3.29 o
   5   4   2        0.46        3.04      0.81 o
   6   4   2      270.55      280.98      5.68 o
   7   4   2      166.08      164.63      4.74 o
   8   4   2       76.39       73.31      4.23 o
   9   4   2        1.44        4.77      1.99 o
  10   4   2      111.24      111.42      8.29 o
  11   4   2       18.30       13.32      4.11 o
  12   4   2       12.52        9.55      4.45 o
 -12   5   2       90.37       92.60     11.87 o
 -11   5   2        2.04        3.35      2.76 o
 -10   5   2       40.24       43.52      4.78 o
  -9   5   2      161.57      155.65      7.44 o
  -8   5   2      354.23      336.16      7.30 o
  -7   5   2       47.91       40.93      3.02 o
  -6   5   2      204.47      199.05      5.57 o
  -5   5   2      179.32      151.10      5.01 o
  -4   5   2     1958.69     1866.10     17.06 o
  -3   5   2       43.28       35.81      1.95 o
  -2   5   2      417.81      416.52      5.52 o
  -1   5   2      126.64      148.51      3.39 o
   0   5   2      550.13      546.54      5.85 o
   1   5   2      372.47      382.95      4.62 o
   2   5   2     1243.04     1258.50     10.07 o
   3   5   2      355.92      332.15      4.33 o
   4   5   2      131.27      128.73      2.84 o
   5   5   2      373.15      395.73      6.92 o
   6   5   2        0.29        1.15      1.40 o
   7   5   2       18.76       11.21      1.93 o
   8   5   2       10.05       14.06      2.36 o
   9   5   2      440.36      405.15     15.57 o
  10   5   2       42.32       42.31      4.39 o
  11   5   2        7.33        6.01      3.17 o
  12   5   2        0.11       -1.48      3.92 o
 -12   6   2       30.61       23.36      8.94 o
 -11   6   2       64.54       71.35      6.88 o
 -10   6   2       20.28       17.83      3.91 o
  -9   6   2       33.98       30.30      4.59 o
  -8   6   2        4.70        4.26      1.86 o
  -7   6   2        4.33        2.66      1.70 o
  -6   6   2     1667.92     1733.20     19.56 o
  -5   6   2      754.39      696.51     18.47 o
  -4   6   2       90.14      117.38      4.07 o
  -3   6   2      243.11      256.76      4.66 o
  -2   6   2      146.25      133.40      3.33 o
  -1   6   2       80.10       64.61      2.67 o
   0   6   2      126.08      158.07      3.97 o
   1   6   2      342.48      286.12      4.35 o
   2   6   2       97.62       99.10      2.72 o
   3   6   2      691.30      747.11      7.51 o
   4   6   2      995.24      967.10     11.57 o
   5   6   2      276.66      247.32      5.91 o
   6   6   2      639.66      612.34     10.70 o
   7   6   2      598.85      605.01     10.36 o
   8   6   2       55.81       55.59      3.89 o
   9   6   2       46.21       35.33      4.03 o
  10   6   2       18.57       16.85      3.33 o
  11   6   2        9.85       13.98      4.13 o
 -11   7   2       44.87       41.74      6.57 o
 -10   7   2       21.25        9.41      4.78 o
  -9   7   2       60.15       61.77      6.28 o
  -8   7   2       37.11       40.22      5.03 o
  -7   7   2       40.08       32.58      3.22 o
  -6   7   2      805.20      786.00     14.88 o
  -5   7   2       13.74       18.71      2.29 o
  -4   7   2       17.93       17.02      2.33 o
  -3   7   2      443.15      407.87      7.69 o
  -2   7   2      377.42      359.44      6.40 o
  -1   7   2       56.66       51.66      2.70 o
   0   7   2      304.98      323.02      5.48 o
   1   7   2      280.18      278.07      4.72 o
   2   7   2        5.36        5.22      1.59 o
   3   7   2       24.03       33.05      2.43 o
   4   7   2        3.13        4.68      1.46 o
   5   7   2        3.82        2.81      1.65 o
   6   7   2      114.34       97.72      5.59 o
   7   7   2       62.30       47.94      4.91 o
   8   7   2       53.47       63.00      4.95 o
   9   7   2       48.74       37.94      4.34 o
  10   7   2       83.26       89.34      6.41 o
  11   7   2       97.91      113.24     12.85 o
 -11   8   2        4.08       -0.26      5.14 o
 -10   8   2      127.26      159.74     10.49 o
  -9   8   2      126.11      114.34      8.58 o
  -8   8   2     2371.03     2274.32     40.90 o
  -7   8   2       39.79       53.10      8.40 o
  -6   8   2      160.01      148.72      6.91 o
  -5   8   2       72.04       80.11      4.47 o
  -4   8   2      220.45      202.22      5.78 o
  -3   8   2      473.60      487.18      9.03 o
  -2   8   2       24.15       37.29      2.98 o
  -1   8   2       27.17       36.14      2.72 o
   0   8   2        2.07        3.77      1.46 o
   1   8   2     1016.97     1056.97     13.08 o
   2   8   2     1414.92     1414.04     15.59 o
   3   8   2        6.66        4.33      1.52 o
   4   8   2      368.27      374.45      7.27 o
   5   8   2      245.86      232.89      6.65 o
   6   8   2        8.93        9.31      2.25 o
   7   8   2       60.69       55.83      4.67 o
   8   8   2       90.00       84.58      6.32 o
   9   8   2      102.83      105.13      7.27 o
  10   8   2       37.82       38.97      7.82 o
 -10   9   2      640.84      692.44     27.82 o
  -9   9   2       46.36       19.42      8.31 o
  -8   9   2      441.25      424.93     13.93 o
  -7   9   2       97.91       97.70      7.61 o
  -6   9   2       98.55       95.38      7.45 o
  -5   9   2       49.94       49.97      4.26 o
  -4   9   2      288.59      275.20      7.14 o
  -3   9   2      214.23      226.98      6.34 o
  -2   9   2       54.34       52.70      3.65 o
  -1   9   2        9.27        8.10      2.15 o
   0   9   2      941.60      947.27     15.16 o
   1   9   2      191.71      188.23      5.92 o
   2   9   2      240.58      230.65      5.67 o
   3   9   2      497.84      475.87      8.54 o
   4   9   2      172.95      164.69      5.89 o
   5   9   2      269.40      249.16      7.24 o
   6   9   2        0.03        1.35      2.09 o
   7   9   2      167.90      186.57      9.93 o
   8   9   2      252.30      277.89     10.20 o
   9   9   2      223.53      248.82     11.08 o
  10   9   2      129.40      119.82     10.68 o
  -9  10   2        0.00        1.13      3.78 o
  -8  10   2       81.77       75.62      7.27 o
  -7  10   2       16.96       19.34      4.17 o
  -6  10   2       35.91       29.18      4.54 o
  -5  10   2      122.43      143.08      9.19 o
  -4  10   2      378.59      373.18      8.84 o
  -3  10   2        0.13        3.50      1.85 o
  -2  10   2        0.53       -0.75      1.88 o
  -1  10   2     1061.84     1061.91     20.07 o
   0  10   2      636.88      617.53     14.29 o
   1  10   2       95.79       80.95      6.07 o
   2  10   2       18.17       17.42      3.06 o
   3  10   2       38.98       41.23      3.72 o
   4  10   2      245.30      233.97      7.38 o
   5  10   2        0.02       -1.90      1.96 o
   6  10   2        1.02       -0.60      2.26 o
   7  10   2        0.01        2.74      2.65 o
   8  10   2        6.12        7.75      3.65 o
   9  10   2        0.40        2.30      3.76 o
  -8  11   2      203.60      202.19     13.71 o
  -7  11   2        0.05        5.59      3.35 o
  -6  11   2      177.98      212.23     11.27 o
  -5  11   2        1.24        0.61      3.15 o
  -4  11   2      185.49      196.72     13.85 o
  -3  11   2      148.63      164.70      7.68 o
  -2  11   2       31.13       35.65      4.09 o
  -1  11   2       29.63       27.48      4.06 o
   0  11   2     1013.56     1024.07     20.17 o
   1  11   2      426.51      423.47     12.25 o
   2  11   2       74.76       87.86      6.84 o
   3  11   2      348.96      338.93     10.38 o
   4  11   2      143.68      142.71      8.67 o
   5  11   2      660.26      688.22     17.20 o
   6  11   2      467.64      479.43     12.90 o
   7  11   2        5.17        6.12      3.47 o
   8  11   2       42.06       41.52      7.43 o
  -7  12   2        1.67        3.16      4.04 o
  -6  12   2       31.47       29.91      6.83 o
  -5  12   2       32.17       35.12      5.97 o
  -4  12   2       45.08       32.87      9.37 o
  -3  12   2        0.11        3.46      4.74 o
  -2  12   2       12.85       10.00      3.35 o
  -1  12   2        1.35        2.35      2.74 o
   0  12   2       13.07       14.34      3.51 o
   1  12   2       43.57       50.03      5.44 o
   2  12   2      205.60      178.59      9.27 o
   3  12   2       15.20       11.94      4.21 o
   4  12   2      164.21      160.42     11.61 o
   5  12   2       95.51      109.30      8.20 o
   6  12   2        1.66        3.20      4.37 o
   7  12   2       10.77       11.98      5.77 o
  -5  13   2       50.80       51.83     15.12 o
  -4  13   2       15.86       13.01      5.09 o
  -3  13   2       33.27       37.31      7.91 o
  -2  13   2       36.92       41.26      6.18 o
  -1  13   2       25.12       23.33      4.46 o
   0  13   2        4.09        6.56      3.15 o
   1  13   2       16.67       12.79      3.70 o
   2  13   2      423.43      439.71     16.72 o
   3  13   2      560.50      610.55     19.97 o
   4  13   2       19.03       20.57      6.44 o
   5  13   2       20.36       29.17      6.56 o
  -2  14   2       14.68       19.47      8.67 o
  -1  14   2      229.36      232.82     16.39 o
   0  14   2       16.98       12.09      4.98 o
   1  14   2        0.23       -2.07      4.43 o
   2  14   2      203.25      194.48     21.49 o
 -13   1   3      115.12      134.43     19.40 o
 -12   1   3      340.80      341.22     18.23 o
 -11   1   3       57.73       58.24      5.39 o
 -10   1   3       58.96       59.15      4.52 o
  -9   1   3      143.78      139.62      4.05 o
  -8   1   3      110.44       97.13      3.11 o
  -7   1   3     1095.18     1101.57     10.43 o
  -6   1   3      201.31      231.64      3.55 o
  -5   1   3      164.87      185.60      3.91 o
  -4   1   3     1052.82      948.84      7.94 o
  -3   1   3     1349.43     1382.21      9.53 o
  -2   1   3     7097.91     7043.90     39.07 o
  -1   1   3     6264.48     6194.37     41.40 o
   0   1   3     9485.57     9311.24     67.18 o
   1   1   3      792.62      844.32      6.07 o
   2   1   3      200.15      194.91      2.41 o
   3   1   3     4033.97     4074.08     26.87 o
   4   1   3      440.88      473.04      4.56 o
   5   1   3       83.47       60.43      1.86 o
   6   1   3       91.14       93.38      2.37 o
   7   1   3      442.24      481.40      6.62 o
   8   1   3        8.64        5.42      2.05 o
   9   1   3      282.67      288.77     10.98 o
  10   1   3      394.07      420.19     11.53 o
  11   1   3      103.82      115.55      8.63 o
  12   1   3        2.23        3.45      3.39 o
  13   1   3       51.93       28.00     10.58 o
 -13   2   3       16.55       10.10      8.03 o
 -12   2   3       22.39       25.00      4.70 o
 -11   2   3       92.06       96.61     14.73 o
 -10   2   3      371.31      380.71      8.58 o
  -9   2   3      131.49      129.63      4.44 o
  -8   2   3        0.12        2.04      1.17 o
  -7   2   3      155.53      165.28      3.40 o
  -6   2   3      121.19      143.78      2.54 o
  -5   2   3       99.18       84.88      1.94 o
  -4   2   3      131.18      170.54      2.51 o
  -3   2   3       28.77       43.28      1.22 o
  -2   2   3       75.08       76.96      1.53 o
  -1   2   3     4425.80     4558.24     27.13 o
   0   2   3       14.44        5.87      0.66 o
   1   2   3       45.05       41.22      1.12 o
   2   2   3     6054.35     5993.90     34.17 o
   3   2   3      703.57      637.24      6.13 o
   4   2   3     1869.64     2085.66     15.69 o
   5   2   3     1120.14     1285.68      9.26 o
   6   2   3      311.19      275.93      4.73 o
   7   2   3       94.16      114.16      4.43 o
   8   2   3      165.97      185.22      5.20 o
   9   2   3      304.09      316.26      7.53 o
  10   2   3       12.54        9.82      3.34 o
  11   2   3       53.14       52.52      5.31 o
  12   2   3       70.96       82.18      8.02 o
 -12   3   3        0.38        7.70      3.94 o
 -11   3   3        8.73        2.47      3.26 o
 -10   3   3      276.04      274.31      9.19 o
  -9   3   3      145.47      151.34      5.08 o
  -8   3   3       13.84       12.64      1.27 o
  -7   3   3      252.62      220.77      3.62 o
  -6   3   3      245.32      253.14      3.88 o
  -5   3   3      328.19      310.38      3.98 o
  -4   3   3      329.84      349.33      3.87 o
  -3   3   3      215.00      229.75      4.67 o
  -2   3   3     3197.89     3384.99     26.24 o
  -1   3   3        1.71        2.66      0.73 o
   0   3   3       12.89        4.60      0.71 o
   1   3   3     2014.30     2054.48     12.35 o
   2   3   3      525.80      615.43      5.21 o
   3   3   3      960.23     1060.66     10.87 o
   4   3   3      199.54      219.34      3.91 o
   5   3   3        4.05        5.24      0.76 o
   6   3   3      165.95      147.25      3.68 o
   7   3   3       15.93       18.12      2.09 o
   8   3   3      365.09      351.56      7.09 o
   9   3   3      292.31      278.20      7.16 o
  10   3   3      309.78      289.02      9.62 o
  11   3   3       55.52       53.96      6.52 o
  12   3   3        9.06        8.43      3.80 o
 -12   4   3       41.17       48.57      6.27 o
 -11   4   3      284.25      306.58     10.44 o
 -10   4   3       10.43        5.68      2.80 o
  -9   4   3       22.84       22.89      2.18 o
  -8   4   3      829.97      847.22     10.97 o
  -7   4   3      693.08      689.89      8.87 o
  -6   4   3       49.02       57.33      2.50 o
  -5   4   3       41.74       47.23      2.61 o
  -4   4   3      117.88      171.48      3.20 o
  -3   4   3     3397.00     3485.05     26.65 o
  -2   4   3     2259.75     2463.41     18.18 o
  -1   4   3       83.49      100.33      2.24 o
   0   4   3     1593.07     1495.50     10.15 o
   1   4   3      508.72      632.16      5.54 o
   2   4   3     2978.93     3147.04     19.00 o
   3   4   3     2418.85     2457.88     16.15 o
   4   4   3      642.70      716.40      6.86 o
   5   4   3      789.61      821.91      8.18 o
   6   4   3      420.16      395.61      7.06 o
   7   4   3       12.74       11.82      1.89 o
   8   4   3       14.54       15.41      2.20 o
   9   4   3      637.29      661.53     12.71 o
  10   4   3       94.19       88.71      7.56 o
  11   4   3       87.85       94.13      8.18 o
  12   4   3       11.87       15.71      5.16 o
 -12   5   3       46.45       29.96      7.42 o
 -11   5   3        5.25        2.52      2.87 o
 -10   5   3      122.13      127.72      7.89 o
  -9   5   3        1.54        2.28      2.26 o
  -8   5   3       91.96       87.19      4.29 o
  -7   5   3       71.55       79.60      4.06 o
  -6   5   3      589.48      573.63      9.15 o
  -5   5   3      657.07      616.57      8.16 o
  -4   5   3        3.54        2.16      0.93 o
  -3   5   3     1549.49     1607.74     14.46 o
  -2   5   3      900.39      954.32      9.40 o
  -1   5   3     3351.34     3233.98     23.58 o
   0   5   3        0.69        0.73      0.65 o
   1   5   3        0.16        2.85      0.99 o
   2   5   3      318.73      292.18      3.99 o
   3   5   3       48.38       58.19      2.01 o
   4   5   3      185.15      190.30      3.27 o
   5   5   3      500.15      498.83      7.49 o
   6   5   3      497.75      486.92      7.74 o
   7   5   3       74.99       61.42      4.00 o
   8   5   3      148.32      145.81      8.61 o
   9   5   3       16.03       10.34      2.86 o
  10   5   3       46.06       40.07      5.25 o
  11   5   3        1.77        2.04      2.75 o
  12   5   3      117.47       96.74     10.00 o
 -12   6   3      172.38      185.45     22.78 o
 -11   6   3        1.85       -0.81      2.85 o
 -10   6   3        0.55        0.84      2.66 o
  -9   6   3      316.43      329.85     11.51 o
  -8   6   3      372.32      365.23      9.12 o
  -7   6   3       80.88       90.09      5.53 o
  -6   6   3     1425.68     1447.06     17.23 o
  -5   6   3     2392.36     2347.75     25.55 o
  -4   6   3      850.97      888.88     12.71 o
  -3   6   3        0.05        1.87      1.02 o
  -2   6   3      317.23      278.44      4.81 o
  -1   6   3     2044.09     2226.75     16.89 o
   0   6   3     3800.28     3923.11     29.72 o
   1   6   3     1587.11     1635.53     12.71 o
   2   6   3      117.05      135.22      3.32 o
   3   6   3      283.61      283.06      4.29 o
   4   6   3      213.97      210.66      4.77 o
   5   6   3       99.44       87.84      4.16 o
   6   6   3       50.53       38.62      3.74 o
   7   6   3        0.66        5.75      2.64 o
   8   6   3        1.21        1.07      1.79 o
   9   6   3       54.96       50.75      4.66 o
  10   6   3       12.58       13.57      3.19 o
  11   6   3       72.16       69.73      8.51 o
 -11   7   3        4.62        1.47      3.85 o
 -10   7   3       38.85       51.08      5.96 o
  -9   7   3       99.86       88.01      7.48 o
  -8   7   3        5.97       10.68      3.37 o
  -7   7   3      368.96      397.57     10.75 o
  -6   7   3       71.82       69.38      4.01 o
  -5   7   3       24.25       31.84      2.82 o
  -4   7   3     2305.16     2244.56     23.46 o
  -3   7   3      760.53      756.06     11.08 o
  -2   7   3     1529.17     1450.69     15.88 o
  -1   7   3      783.99      752.90     10.53 o
   0   7   3       80.42       85.32      2.75 o
   1   7   3      411.08      414.73      5.59 o
   2   7   3      575.36      557.00      6.97 o
   3   7   3       12.48       16.23      1.88 o
   4   7   3      434.52      413.59      7.28 o
   5   7   3      311.27      283.99      7.70 o
   6   7   3       91.85       82.88      4.81 o
   7   7   3      336.88      308.40      9.40 o
   8   7   3       16.21       13.84      2.98 o
   9   7   3       45.21       49.17      4.63 o
  10   7   3      203.73      225.22      9.07 o
  11   7   3      129.22      131.07     13.74 o
 -10   8   3        4.21        5.08      3.30 o
  -9   8   3       11.52       11.37      3.87 o
  -8   8   3      576.93      538.42     15.82 o
  -7   8   3       56.55       62.61     14.40 o
  -6   8   3      125.99      117.18      7.33 o
  -5   8   3       80.86       79.62      4.41 o
  -4   8   3       18.75       25.88      2.67 o
  -3   8   3     1150.07     1140.85     15.04 o
  -2   8   3      517.55      530.77      9.35 o
  -1   8   3      287.38      284.12      6.92 o
   0   8   3       15.29       24.46      2.03 o
   1   8   3       43.48       58.56      3.03 o
   2   8   3        4.05       14.38      1.93 o
   3   8   3       66.95       75.26      3.78 o
   4   8   3        4.80        8.29      1.91 o
   5   8   3        2.26        1.29      2.02 o
   6   8   3       56.47       50.17      3.89 o
   7   8   3       23.98       28.73      3.80 o
   8   8   3        3.18        0.56      2.28 o
   9   8   3       16.61       10.87      3.20 o
  10   8   3       33.13       32.76      6.75 o
 -10   9   3       45.36       32.76      7.83 o
  -9   9   3      121.81      138.61      9.65 o
  -8   9   3       21.86       25.55      5.59 o
  -7   9   3       27.78       35.62      5.06 o
  -6   9   3        8.39       13.09      3.44 o
  -5   9   3        0.61        5.40      2.01 o
  -4   9   3      288.94      291.89      7.35 o
  -3   9   3      183.53      184.33      5.76 o
  -2   9   3     1209.08     1168.33     15.78 o
  -1   9   3      288.31      300.53      9.63 o
   0   9   3       44.23       54.17      4.13 o
   1   9   3       66.20       59.61      3.95 o
   2   9   3       67.44       71.21      4.27 o
   3   9   3       22.81       34.06      2.94 o
   4   9   3       75.11       97.21      7.38 o
   5   9   3      184.49      166.72      6.50 o
   6   9   3       10.94       13.55      2.99 o
   7   9   3       21.71       17.29      3.78 o
   8   9   3      236.40      260.68      9.79 o
   9   9   3      104.92      134.47     11.04 o
  10   9   3        0.62       -0.03      3.72 o
  -9  10   3       15.58        8.48      4.80 o
  -8  10   3      286.25      253.17     13.44 o
  -7  10   3        2.62        3.42      3.03 o
  -6  10   3        1.78        4.29      3.55 o
  -5  10   3       89.01       93.54      8.69 o
  -4  10   3       19.34       18.44      2.96 o
  -3  10   3       46.55       43.66      4.39 o
  -2  10   3      101.34      106.73      6.66 o
  -1  10   3        5.28       17.86      3.50 o
   0  10   3      145.14      156.70     10.69 o
   1  10   3      100.62       96.02      6.45 o
   2  10   3       30.84       33.67      3.41 o
   3  10   3      248.87      245.15      8.73 o
   4  10   3      274.48      263.26      7.99 o
   5  10   3      137.38      135.88      6.98 o
   6  10   3        0.06        0.44      2.39 o
   7  10   3        2.88        4.06      2.65 o
   8  10   3       16.98       17.05      5.01 o
   9  10   3      158.26      167.38     12.45 o
  -8  11   3       17.72       24.33      7.16 o
  -7  11   3        2.63       -1.07      3.54 o
  -6  11   3        0.19        4.59      3.15 o
  -5  11   3        0.05        8.39      3.94 o
  -4  11   3       16.98        9.84      3.45 o
  -3  11   3       24.10       28.27      7.77 o
  -2  11   3        6.66        6.02      2.51 o
  -1  11   3       21.47       21.49      3.78 o
   0  11   3      114.65      127.48      9.72 o
   1  11   3       17.45       20.85      4.43 o
   2  11   3      166.55      154.60      8.13 o
   3  11   3       68.38       61.44      5.91 o
   4  11   3        0.30        2.54      2.83 o
   5  11   3       16.96       13.27      3.74 o
   6  11   3        0.54        9.32      3.23 o
   7  11   3      154.24      173.93      9.47 o
   8  11   3       13.54        7.83      4.39 o
  -7  12   3       27.24       21.01      5.41 o
  -6  12   3      134.53      137.76     10.88 o
  -5  12   3       57.21       68.09      9.82 o
  -4  12   3       23.20       29.82      6.79 o
  -3  12   3      484.54      500.23     38.88 o
  -2  12   3      253.01      265.44     11.97 o
  -1  12   3       16.01       15.22      3.69 o
   0  12   3      109.78      109.87      7.82 o
   1  12   3      274.81      267.48     10.24 o
   2  12   3       22.67       25.35      4.92 o
   3  12   3       14.23       10.04      4.07 o
   4  12   3        1.16        5.72      3.06 o
   5  12   3        0.87        1.76      3.01 o
   6  12   3       50.00       44.26      6.56 o
   7  12   3      210.90      207.29     16.32 o
  -5  13   3        0.68        9.11      5.94 o
  -4  13   3      203.62      244.24     21.41 o
  -3  13   3       74.84       90.65     12.66 o
  -2  13   3       92.27       87.46      8.52 o
  -1  13   3      133.87      142.36     19.26 o
   0  13   3       66.27       63.81      6.50 o
   1  13   3       20.29       20.61      3.98 o
   2  13   3       77.77       81.39      8.55 o
   3  13   3       16.55       30.61      5.98 o
   4  13   3      152.65      158.50     21.07 o
   5  13   3      183.96      165.48     20.62 o
  -2  14   3        3.65       11.31      4.93 o
  -1  14   3        2.71        5.73      4.40 o
   0  14   3       31.39       33.41      6.93 o
   1  14   3        3.39        5.41      5.28 o
   2  14   3        8.48       15.60      7.99 o
 -12   0   4      777.60      834.03     38.66 o
 -11   0   4     1639.39     1717.16     41.90 o
 -10   0   4        0.15        1.24      2.75 o
  -9   0   4      201.20      208.66     10.58 o
  -8   0   4       32.54       34.72      3.27 o
  -7   0   4     1267.83     1352.85     19.75 o
  -6   0   4     3928.23     4022.62     44.37 o
  -5   0   4     1034.21     1054.11     14.32 o
  -4   0   4      704.69      700.95      8.91 o
  -3   0   4       76.87      106.72      2.14 o
  -2   0   4      327.26      388.41      4.25 o
  -1   0   4     6802.35     6447.44     50.63 o
   0   0   4     7530.43     7363.66     57.96 o
   1   0   4     1838.35     1953.98     16.96 o
   2   0   4       80.12       43.56      2.23 o
   3   0   4       25.04       19.70      1.56 o
   4   0   4      338.27      276.91      7.19 o
   5   0   4     2289.27     2473.12     22.55 o
   6   0   4       21.44       24.52      1.87 o
   7   0   4      165.08      146.40      6.49 o
   8   0   4        7.54        9.83      2.97 o
   9   0   4      726.72      747.13     18.83 o
  10   0   4      124.44      136.31     12.46 o
  11   0   4      341.85      373.35     18.84 o
  12   0   4       64.46       60.55      9.90 o
  13   0   4       26.46       35.08     10.45 o
 -13   1   4       44.17       29.87     11.05 o
 -12   1   4       39.16       24.99      9.12 o
 -11   1   4      124.68      137.94      8.73 o
 -10   1   4        8.40       12.11      2.44 o
  -9   1   4      354.64      352.70      7.07 o
  -8   1   4      560.91      564.57      8.01 o
  -7   1   4      354.92      359.31      6.31 o
  -6   1   4       74.19       74.01      3.45 o
  -5   1   4        0.28        4.97      0.78 o
  -4   1   4       53.41       66.62      1.61 o
  -3   1   4      881.04      856.12      6.09 o
  -2   1   4       59.98       70.95      1.28 o
  -1   1   4       53.80       60.17      2.08 o
   0   1   4        6.11        4.66      0.57 o
   1   1   4     1710.19     1673.90     11.04 o
   2   1   4       95.62       87.23      1.75 o
   3   1   4       30.44       45.80      1.62 o
   4   1   4       78.44      120.08      2.09 o
   5   1   4     1182.29     1253.31     10.10 o
   6   1   4      158.97      193.99      3.11 o
   7   1   4       24.53       15.47      1.71 o
   8   1   4      407.24      411.13      8.34 o
   9   1   4        0.28       -0.03      1.69 o
  10   1   4       84.53       94.98      7.61 o
  11   1   4       17.90       20.06      4.38 o
  12   1   4       54.99       46.85      7.76 o
 -13   2   4       10.72        1.06      7.77 o
 -12   2   4      123.55      147.44      9.74 o
 -11   2   4       83.30       80.02      6.95 o
 -10   2   4      142.88      148.38      7.51 o
  -9   2   4     1382.63     1427.47     14.69 o
  -8   2   4      397.62      413.04      6.15 o
  -7   2   4        2.13        4.05      1.12 o
  -6   2   4      366.64      347.65      4.06 o
  -5   2   4      922.36      972.77      7.78 o
  -4   2   4     1574.51     1716.06     11.35 o
  -3   2   4     3919.54     3842.50     23.30 o
  -2   2   4     1335.23     1320.81      9.68 o
  -1   2   4      972.50     1029.53      7.11 o
   0   2   4        0.13        1.48      0.52 o
   1   2   4     1965.99     1838.72     11.23 o
   2   2   4       51.99       54.14      1.76 o
   3   2   4       56.83       42.36      1.66 o
   4   2   4      287.28      287.76      4.14 o
   5   2   4      653.93      646.88      7.08 o
   6   2   4       23.65       29.14      1.84 o
   7   2   4       92.40      104.01      4.06 o
   8   2   4      216.85      227.06      5.64 o
   9   2   4      180.92      189.60      6.06 o
  10   2   4      104.76       97.84      6.74 o
  11   2   4      476.15      491.26     13.39 o
  12   2   4        1.51        1.04      4.05 o
 -12   3   4       44.59       43.51      5.99 o
 -11   3   4      142.03      161.99      7.84 o
 -10   3   4      188.16      197.44      7.01 o
  -9   3   4        9.08       10.09      1.99 o
  -8   3   4      866.27      850.87      9.61 o
  -7   3   4       79.51       80.58      2.49 o
  -6   3   4     1170.16     1150.67     10.00 o
  -5   3   4     1461.36     1464.64     11.14 o
  -4   3   4     1009.41     1080.84      8.83 o
  -3   3   4      434.55      423.27      4.71 o
  -2   3   4       10.37        4.66      0.77 o
  -1   3   4      360.84      321.38      3.82 o
   0   3   4        8.92        8.03      0.75 o
   1   3   4     2573.31     2650.61     15.51 o
   2   3   4     1496.20     1625.91     10.86 o
   3   3   4      291.07      373.35      4.11 o
   4   3   4       24.39       62.04      2.28 o
   5   3   4     1067.62     1055.18     10.14 o
   6   3   4      358.67      380.78      6.68 o
   7   3   4      519.87      479.11      8.17 o
   8   3   4        4.47        2.05      1.46 o
   9   3   4       30.58       28.80      3.05 o
  10   3   4       66.76       68.23      5.80 o
  11   3   4        8.81        5.78      3.22 o
  12   3   4       56.87       49.26      7.39 o
 -12   4   4        2.67        1.63      3.32 o
 -11   4   4       14.60       18.68      4.37 o
 -10   4   4        1.99        1.54      2.12 o
  -9   4   4        0.02       -0.54      1.27 o
  -8   4   4        2.22        1.28      1.19 o
  -7   4   4      800.40      768.33      9.10 o
  -6   4   4       18.12       22.26      1.86 o
  -5   4   4        3.16        4.78      0.94 o
  -4   4   4      386.13      363.99      4.77 o
  -3   4   4       24.82       15.54      1.22 o
  -2   4   4     2710.23     3018.82     21.34 o
  -1   4   4     3772.55     3919.47     25.99 o
   0   4   4      769.95      764.79      6.47 o
   1   4   4      149.23      146.11      2.44 o
   2   4   4     1007.33     1143.45      9.72 o
   3   4   4       33.19       62.61      1.95 o
   4   4   4        2.55        2.92      0.99 o
   5   4   4       70.64       87.67      2.86 o
   6   4   4       83.06       87.05      5.24 o
   7   4   4        9.95        8.75      1.66 o
   8   4   4        3.52        5.66      1.68 o
   9   4   4        8.71        5.73      2.62 o
  10   4   4        6.86        8.79      3.31 o
  11   4   4        0.66        0.62      3.04 o
  12   4   4      252.88      248.87     13.84 o
 -12   5   4        3.80        3.49      5.06 o
 -11   5   4      160.41      139.53      9.35 o
 -10   5   4        9.67        8.02      3.97 o
  -9   5   4        0.89        1.42      2.49 o
  -8   5   4      350.19      360.41      8.41 o
  -7   5   4      243.71      251.21      5.72 o
  -6   5   4     1646.02     1601.43     19.09 o
  -5   5   4      725.67      718.92     10.03 o
  -4   5   4     1073.92     1176.37     11.12 o
  -3   5   4       27.09       28.38      1.71 o
  -2   5   4       13.59       12.46      1.35 o
  -1   5   4      315.06      331.29      5.22 o
   0   5   4       35.96       51.48      1.81 o
   1   5   4      252.44      378.63      4.50 o
   2   5   4       43.54       43.73      1.84 o
   3   5   4       86.03       89.58      2.33 o
   4   5   4      675.01      677.54      6.79 o
   5   5   4      292.04      272.75      5.49 o
   6   5   4       89.42       72.08      3.96 o
   7   5   4      340.04      338.56      7.87 o
   8   5   4       46.44       33.60      3.42 o
   9   5   4       40.20       35.18      5.96 o
  10   5   4       57.38       48.02      5.94 o
  11   5   4        3.32        4.82      3.26 o
  12   5   4       23.22       22.12      6.61 o
 -11   6   4      162.35      167.85     15.75 o
 -10   6   4       92.00       98.98      8.19 o
  -9   6   4      189.10      197.76      9.66 o
  -8   6   4       13.52       15.31      2.69 o
  -7   6   4        6.88        3.60      1.48 o
  -6   6   4      108.49      111.15      4.54 o
  -5   6   4       56.52       48.44      3.21 o
  -4   6   4        4.40        6.03      1.51 o
  -3   6   4      116.42      111.75      3.56 o
  -2   6   4        0.51       12.45      1.42 o
  -1   6   4        4.65        9.55      1.22 o
   0   6   4       19.89       16.75      1.33 o
   1   6   4      413.17      425.22      5.44 o
   2   6   4      102.20      113.64      2.80 o
   3   6   4      128.41      116.94      3.32 o
   4   6   4       54.22       51.25      2.43 o
   5   6   4      264.64      260.91      6.14 o
   6   6   4       96.58       82.54      4.27 o
   7   6   4      277.30      267.77      7.79 o
   8   6   4        0.29        0.80      1.81 o
   9   6   4       57.48       58.64      4.98 o
  10   6   4       40.15       42.78      5.13 o
  11   6   4       49.82       68.78      8.45 o
 -11   7   4       16.62       11.52      5.47 o
 -10   7   4        8.13       11.74      5.72 o
  -9   7   4       30.76       36.25      7.71 o
  -8   7   4        6.49        5.06      2.92 o
  -7   7   4      106.61       92.86      6.12 o
  -6   7   4      525.19      531.36     10.72 o
  -5   7   4        9.98        7.49      1.85 o
  -4   7   4       53.15       45.09      3.15 o
  -3   7   4      108.52      114.49      4.56 o
  -2   7   4      515.51      531.53      8.48 o
  -1   7   4       57.56       73.29      3.04 o
   0   7   4       83.34       90.32      2.78 o
   1   7   4      859.57      869.45      9.15 o
   2   7   4        9.04       14.13      1.52 o
   3   7   4      270.50      283.95      5.83 o
   4   7   4      157.41      150.45      4.99 o
   5   7   4       27.63       26.26      2.75 o
   6   7   4       35.69       38.13      3.29 o
   7   7   4        0.86        4.54      1.89 o
   8   7   4       49.55       47.53      4.70 o
   9   7   4        2.11        3.55      2.43 o
  10   7   4        2.37        2.42      2.43 o
  11   7   4        2.80        5.19      4.30 o
 -10   8   4       82.53       70.23      7.17 o
  -9   8   4      231.64      241.76     11.35 o
  -8   8   4       29.58       21.70      4.22 o
  -7   8   4      845.41      812.75     21.60 o
  -6   8   4      254.30      278.10      8.56 o
  -5   8   4        7.46        8.82      2.16 o
  -4   8   4      234.41      212.03      6.10 o
  -3   8   4      111.61      120.65      5.03 o
  -2   8   4      155.87      164.80      5.22 o
  -1   8   4     1032.76     1038.79     14.50 o
   0   8   4       18.39       21.36      3.46 o
   1   8   4        5.23        6.06      1.50 o
   2   8   4      770.15      746.16     10.37 o
   3   8   4     1024.11     1007.12     13.62 o
   4   8   4       57.93       49.60      3.59 o
   5   8   4      146.24      145.06      6.05 o
   6   8   4       82.58       87.17      5.06 o
   7   8   4       38.55       34.46      4.21 o
   8   8   4      155.15      179.54      9.12 o
   9   8   4        0.08        0.91      2.64 o
  10   8   4        1.81        1.06      2.97 o
 -10   9   4        4.43        3.62      4.04 o
  -9   9   4       61.34       63.76      7.17 o
  -8   9   4        0.30        3.83      3.09 o
  -7   9   4      451.19      428.90     19.25 o
  -6   9   4      246.37      236.11      9.93 o
  -5   9   4      210.23      221.53      7.29 o
  -4   9   4       36.26       40.94      4.72 o
  -3   9   4        6.99        8.23      2.18 o
  -2   9   4      440.93      428.20      9.75 o
  -1   9   4      152.74      157.28      5.52 o
   0   9   4      390.74      382.25      9.69 o
   1   9   4      389.65      384.99     11.17 o
   2   9   4       15.15       16.78      2.41 o
   3   9   4      775.09      732.24     12.11 o
   4   9   4      745.38      727.81     12.50 o
   5   9   4       17.80       16.50      4.36 o
   6   9   4       92.38       89.17      5.86 o
   7   9   4      112.54      128.81      7.67 o
   8   9   4        2.79        5.11      2.75 o
   9   9   4       83.11       90.14      7.84 o
  10   9   4       28.07       31.03      5.95 o
  -9  10   4        4.60        4.54      4.21 o
  -8  10   4       49.01       48.40      8.87 o
  -7  10   4      120.42      120.80     11.14 o
  -6  10   4        1.13       -0.35      2.88 o
  -5  10   4      628.90      601.92     13.81 o
  -4  10   4      262.34      277.21      8.40 o
  -3  10   4      251.22      247.44      7.77 o
  -2  10   4       95.16      100.84      6.29 o
  -1  10   4      325.83      335.16      9.67 o
   0  10   4      188.97      203.98      8.07 o
   1  10   4       54.33       63.43      5.43 o
   2  10   4        0.66        3.36      1.83 o
   3  10   4       54.32       46.67      4.54 o
   4  10   4        1.56        3.59      2.05 o
   5  10   4      334.47      332.22      9.49 o
   6  10   4       14.26       14.78      3.22 o
   7  10   4       12.12        7.62      3.32 o
   8  10   4       43.27       44.91      5.15 o
   9  10   4      182.89      190.95     13.11 o
  -8  11   4       92.19       79.08      9.00 o
  -7  11   4       34.89       36.45      6.14 o
  -6  11   4      165.26      194.74     24.59 o
  -5  11   4      412.71      466.77     16.60 o
  -4  11   4       14.37       12.39      3.36 o
  -3  11   4        2.31        5.24      3.20 o
  -2  11   4      215.17      238.72      9.68 o
  -1  11   4      122.92      129.79      7.99 o
   0  11   4      379.03      355.15     11.22 o
   1  11   4      237.30      226.24     13.19 o
   2  11   4       68.49       72.23      7.38 o
   3  11   4      246.87      248.03      9.59 o
   4  11   4      302.60      321.56     11.31 o
   5  11   4       26.27       19.02      4.10 o
   6  11   4      384.83      410.35     12.37 o
   7  11   4      572.69      623.91     17.07 o
   8  11   4        4.11        7.48      4.35 o
  -7  12   4       11.89        2.86      5.37 o
  -6  12   4       13.24       17.43      5.05 o
  -5  12   4        5.22       10.31      5.53 o
  -4  12   4        2.26        1.54      4.06 o
  -3  12   4      152.21      146.74     10.50 o
  -2  12   4        7.92       14.70      4.19 o
  -1  12   4        0.29        2.61      2.87 o
   0  12   4       14.68        8.60      3.08 o
   1  12   4      263.01      286.31     10.60 o
   2  12   4       69.38       59.16      7.12 o
   3  12   4       18.93       19.55      4.93 o
   4  12   4        4.12        2.99      3.05 o
   5  12   4        0.48       -1.95      2.85 o
   6  12   4        4.03        4.10      4.00 o
  -5  13   4        0.02        6.47      6.25 o
  -4  13   4        0.43       -2.78      4.45 o
  -3  13   4       93.46       80.93      9.62 o
  -2  13   4       26.75       30.55      5.48 o
  -1  13   4        4.26        8.20      3.75 o
   0  13   4        1.93        1.70      3.16 o
   1  13   4      175.68      189.37     12.68 o
   2  13   4       15.83        8.35      4.36 o
   3  13   4       20.33       30.63      5.88 o
   4  13   4      185.48      226.39     13.38 o
   5  13   4       81.01       59.91     12.77 o
  -2  14   4        0.40        5.31      4.47 o
  -1  14   4      121.02      124.01     12.08 o
   0  14   4      105.67      120.60     17.17 o
   1  14   4       10.26       11.93      7.29 o
   2  14   4        2.00       -4.02      4.02 o
 -13   1   5       13.91        9.70      8.60 o
 -12   1   5      335.38      404.51     27.17 o
 -11   1   5       54.97       60.85      6.71 o
 -10   1   5      465.81      463.56     10.12 o
  -9   1   5      239.65      248.13      5.99 o
  -8   1   5       92.15       94.90      4.20 o
  -7   1   5       18.71       25.76      1.63 o
  -6   1   5        5.08        5.49      1.02 o
  -5   1   5       20.73       33.50      1.44 o
  -4   1   5       20.99       16.75      0.97 o
  -3   1   5        5.04        9.03      0.92 o
  -2   1   5      643.22      603.88      4.78 o
  -1   1   5       19.37       31.17      1.53 o
   0   1   5      167.64      184.55      2.32 o
   1   1   5     1160.10     1116.14      8.07 o
   2   1   5       84.46       85.14      1.66 o
   3   1   5     2168.96     2161.18     16.87 o
   4   1   5       18.52       18.93      1.23 o
   5   1   5       34.58       24.19      1.24 o
   6   1   5       55.08       45.40      2.02 o
   7   1   5       74.21       64.96      3.36 o
   8   1   5      100.97       87.35      4.57 o
   9   1   5       50.58       50.41      4.09 o
  10   1   5       71.56       74.56      6.80 o
  11   1   5      319.48      314.42     12.34 o
  12   1   5      171.26      160.18     10.79 o
 -12   2   5       43.29       47.88     18.73 o
 -11   2   5       11.02        9.92      2.95 o
 -10   2   5      134.19      129.84      6.48 o
  -9   2   5       89.44       94.21      4.14 o
  -8   2   5      660.00      666.39      7.86 o
  -7   2   5     1050.69     1059.99     10.08 o
  -6   2   5      245.08      274.84      3.61 o
  -5   2   5      325.86      331.19      3.90 o
  -4   2   5     3175.13     3299.97     21.56 o
  -3   2   5     2091.27     2359.13     20.80 o
  -2   2   5      402.86      452.19      5.32 o
  -1   2   5      231.82      217.56      2.43 o
   0   2   5      440.76      497.60      4.60 o
   1   2   5     1093.93     1107.72      7.69 o
   2   2   5      315.33      321.78      3.21 o
   3   2   5       95.55      105.75      2.80 o
   4   2   5      144.36      142.98      2.85 o
   5   2   5      672.60      730.99      9.02 o
   6   2   5      591.07      622.52      7.80 o
   7   2   5      867.33      857.25     11.40 o
   8   2   5        1.31        3.00      1.68 o
   9   2   5        0.24        3.36      1.78 o
  10   2   5       14.30       12.83      3.21 o
  11   2   5      305.08      309.13     13.40 o
  12   2   5       11.41       11.12      4.96 o
 -12   3   5       50.22       45.32      6.69 o
 -11   3   5       99.41       94.42      6.12 o
 -10   3   5       29.00       20.15      3.12 o
  -9   3   5        2.51        4.43      2.04 o
  -8   3   5      135.34      129.16      4.52 o
  -7   3   5       90.11       93.97      2.66 o
  -6   3   5       95.44      113.54      2.77 o
  -5   3   5       97.66      107.76      2.46 o
  -4   3   5      144.96      149.51      2.86 o
  -3   3   5      443.53      458.93      4.68 o
  -2   3   5      343.90      353.78      4.17 o
  -1   3   5     1237.32     1254.61      9.06 o
   0   3   5        6.13        6.26      0.73 o
   1   3   5      124.46      131.94      2.14 o
   2   3   5        0.02        5.01      0.76 o
   3   3   5      433.32      542.68      6.31 o
   4   3   5       74.31       92.20      2.53 o
   5   3   5        8.33       14.35      1.34 o
   6   3   5      142.47      129.30      4.54 o
   7   3   5        4.25        1.12      1.23 o
   8   3   5        2.03        2.77      1.89 o
   9   3   5      163.76      149.58      6.00 o
  10   3   5        4.94        1.49      2.30 o
  11   3   5        1.18        3.97      3.07 o
  12   3   5      119.22      137.21     14.80 o
 -12   4   5        0.79        7.14      4.05 o
 -11   4   5      351.19      352.35     11.72 o
 -10   4   5      583.87      617.24     13.86 o
  -9   4   5       65.53       67.86      4.01 o
  -8   4   5      149.88      154.70      4.74 o
  -7   4   5     1001.41     1016.91     11.38 o
  -6   4   5       70.53       83.60      3.32 o
  -5   4   5     1474.49     1410.23     12.60 o
  -4   4   5      235.73      233.67      3.42 o
  -3   4   5        2.97        0.71      0.75 o
  -2   4   5     1230.62     1223.99     10.24 o
  -1   4   5     6093.92     6388.95     40.49 o
   0   4   5       20.03       36.85      1.45 o
   1   4   5      368.17      349.70      3.88 o
   2   4   5      365.33      366.06      4.29 o
   3   4   5       40.67       34.51      1.56 o
   4   4   5        0.79       -0.77      0.90 o
   5   4   5      674.34      590.55      8.72 o
   6   4   5      154.55      141.21      4.71 o
   7   4   5      967.46      957.57     12.76 o
   8   4   5      166.48      168.57      5.27 o
   9   4   5        1.32       -0.23      2.33 o
  10   4   5       26.19       24.86      4.44 o
  11   4   5      146.03      145.07     14.24 o
  12   4   5        1.54        4.42      4.23 o
 -12   5   5      136.67      122.63     10.61 o
 -11   5   5      165.80      146.38      9.64 o
 -10   5   5        0.09        0.18      2.85 o
  -9   5   5        0.03       -0.07      1.98 o
  -8   5   5       16.64       18.41      2.87 o
  -7   5   5        1.55        0.82      1.37 o
  -6   5   5      109.03       94.97      3.88 o
  -5   5   5      123.60      118.50      3.84 o
  -4   5   5      192.72      189.30      3.83 o
  -3   5   5      779.72      783.15      8.50 o
  -2   5   5       58.69       48.95      2.12 o
  -1   5   5     1842.41     1837.30     17.06 o
   0   5   5     2426.03     2637.42     17.45 o
   1   5   5      880.89      959.55      8.23 o
   2   5   5       76.87      103.64      2.46 o
   3   5   5      954.42      882.39      7.99 o
   4   5   5       31.87       37.97      2.17 o
   5   5   5      196.20      226.41      5.39 o
   6   5   5       87.95      102.27      4.30 o
   7   5   5        2.23        1.56      1.57 o
   8   5   5       16.49       16.37      2.58 o
   9   5   5       45.57       48.36      4.84 o
  10   5   5        0.89        0.22      2.74 o
  11   5   5        9.62        8.82      4.26 o
  12   5   5       36.69       41.38      8.42 o
 -11   6   5       99.83       98.57     13.94 o
 -10   6   5       18.63       16.06      3.95 o
  -9   6   5      138.60      123.10      8.32 o
  -8   6   5       60.22       75.44      8.74 o
  -7   6   5      166.13      172.82      6.04 o
  -6   6   5       90.84       78.00      4.18 o
  -5   6   5     1771.67     1749.34     20.78 o
  -4   6   5        0.06        1.56      1.26 o
  -3   6   5      430.32      410.88      7.03 o
  -2   6   5      690.06      675.05     10.44 o
  -1   6   5      508.15      505.37      6.48 o
   0   6   5      617.86      595.77      6.58 o
   1   6   5     2972.70     3146.55     22.22 o
   2   6   5        4.25        6.91      1.09 o
   3   6   5      411.78      401.63      6.06 o
   4   6   5      369.98      352.71      6.32 o
   5   6   5      293.04      287.72      7.51 o
   6   6   5        3.59        2.12      1.56 o
   7   6   5       36.45       35.76      3.59 o
   8   6   5      206.56      201.06      8.02 o
   9   6   5       18.28       14.64      3.05 o
  10   6   5      115.78      120.18      8.25 o
  11   6   5        0.92        1.62      3.77 o
 -11   7   5       10.60        9.37      5.46 o
 -10   7   5      145.67      138.40      9.40 o
  -9   7   5      416.22      445.17     16.19 o
  -8   7   5       12.20       16.55      4.26 o
  -7   7   5        0.38        0.78      2.00 o
  -6   7   5       52.41       49.59      3.98 o
  -5   7   5      500.12      500.68     10.23 o
  -4   7   5      199.25      192.54      5.43 o
  -3   7   5      701.32      661.06     10.31 o
  -2   7   5      397.58      414.10      8.03 o
  -1   7   5       10.16        5.04      1.56 o
   0   7   5      182.07      182.39      4.13 o
   1   7   5       60.38       45.95      2.33 o
   2   7   5     1417.35     1439.24     13.66 o
   3   7   5     1539.18     1551.00     16.44 o
   4   7   5        1.12        4.46      1.65 o
   5   7   5      156.49      154.29      5.57 o
   6   7   5      398.66      386.99      8.33 o
   7   7   5       16.41       16.46      2.48 o
   8   7   5      118.83      128.12     10.79 o
   9   7   5       12.64       11.02      2.88 o
  10   7   5       99.29      107.08      8.11 o
  11   7   5      156.38      156.79     26.47 o
 -10   8   5        0.15       -2.94      2.94 o
  -9   8   5       43.05       35.69      8.68 o
  -8   8   5        0.12       -0.53      4.11 o
  -7   8   5       13.89       12.03      3.98 o
  -6   8   5      206.73      196.35      6.92 o
  -5   8   5       59.26       54.29      6.53 o
  -4   8   5        1.39        3.74      2.42 o
  -3   8   5     1317.08     1297.24     16.53 o
  -2   8   5      117.67      119.17      5.49 o
  -1   8   5       19.70       14.58      2.23 o
   0   8   5      262.12      274.07      6.20 o
   1   8   5        2.20        6.61      1.53 o
   2   8   5        9.04        8.87      1.67 o
   3   8   5      155.33      172.77      4.82 o
   4   8   5       85.00       75.81      4.44 o
   5   8   5      204.54      196.34      8.71 o
   6   8   5       22.01       21.53      3.47 o
   7   8   5        6.46        7.97      2.71 o
   8   8   5       42.78       45.04      6.24 o
   9   8   5       22.75       23.73      4.13 o
  10   8   5       11.38        9.17      3.85 o
 -10   9   5       39.56       26.16      6.14 o
  -9   9   5       40.34       39.60      5.74 o
  -8   9   5      147.64      153.76     17.15 o
  -7   9   5       23.49       33.59      5.90 o
  -6   9   5      108.41       95.15     10.38 o
  -5   9   5      181.80      170.29      7.08 o
  -4   9   5       50.22       48.58      4.11 o
  -3   9   5       15.74       14.63      2.63 o
  -2   9   5       19.89       18.60      2.71 o
  -1   9   5       32.55       37.78      3.21 o
   0   9   5      494.28      488.37     11.10 o
   1   9   5       15.05       22.58      2.71 o
   2   9   5      301.00      316.26      7.79 o
   3   9   5        8.10        8.79      1.99 o
   4   9   5        2.30        4.54      1.99 o
   5   9   5      437.94      407.61      9.49 o
   6   9   5       77.00       81.02      5.80 o
   7   9   5        0.05        1.46      2.37 o
   8   9   5       36.98       32.09      4.51 o
   9   9   5      145.60      126.30     16.99 o
  -9  10   5       32.01       21.71      5.65 o
  -8  10   5        7.03        3.89      3.88 o
  -7  10   5       33.71       43.81     11.27 o
  -6  10   5        4.53        4.56      3.44 o
  -5  10   5       34.77       39.83      4.44 o
  -4  10   5        5.00        3.53      2.25 o
  -3  10   5        5.09        8.04      2.45 o
  -2  10   5        5.53        5.18      2.58 o
  -1  10   5     1742.56     1734.46     25.20 o
   0  10   5      154.46      165.10      8.16 o
   1  10   5       73.19       71.67      5.72 o
   2  10   5      369.45      366.80      8.87 o
   3  10   5       24.23       19.65      4.15 o
   4  10   5       13.89       16.34      3.14 o
   5  10   5       89.82       86.42      7.36 o
   6  10   5       98.38      102.88      6.86 o
   7  10   5       11.03       12.40      3.41 o
   8  10   5       10.67        6.63      3.53 o
   9  10   5      108.88      104.05      9.78 o
  -8  11   5       18.76       22.15      5.76 o
  -7  11   5        2.25        7.51      9.47 o
  -6  11   5      121.33      111.70      9.83 o
  -5  11   5      126.67      124.13     10.24 o
  -4  11   5       20.43       18.49      4.22 o
  -3  11   5       86.18       76.55      6.69 o
  -2  11   5       40.98       38.23      5.05 o
  -1  11   5       21.26       18.88      4.92 o
   0  11   5        1.59        3.39      2.56 o
   1  11   5        1.83        7.10      2.81 o
   2  11   5        4.32        4.33      3.06 o
   3  11   5       29.93       31.58      5.44 o
   4  11   5       12.78       17.69      3.86 o
   5  11   5       23.55       16.96      4.20 o
   6  11   5        0.03        0.98      3.06 o
   7  11   5       83.10       75.15      8.31 o
   8  11   5        9.23       11.97      5.20 o
  -6  12   5        2.93        1.74      4.71 o
  -5  12   5       49.87       37.42      7.70 o
  -4  12   5        2.50        8.29      3.80 o
  -3  12   5        3.00        7.40      3.67 o
  -2  12   5      216.04      219.11     11.40 o
  -1  12   5       88.07       74.56      7.69 o
   0  12   5      138.64      134.63      9.84 o
   1  12   5      921.94      898.96     23.53 o
   2  12   5       24.98       15.76      7.57 o
   3  12   5        0.26        3.47      3.39 o
   4  12   5      156.79      166.49     13.84 o
   5  12   5       32.55       31.54      5.20 o
   6  12   5       15.90       20.45      5.29 o
  -5  13   5      153.71      173.99     21.85 o
  -4  13   5      103.68      102.29     16.05 o
  -3  13   5      105.92      136.31     14.01 o
  -2  13   5       76.71       88.69      8.70 o
  -1  13   5       75.87       80.44      8.29 o
   0  13   5      119.44      113.00      9.59 o
   1  13   5        0.41        2.33      4.22 o
   2  13   5       26.58       25.63      5.76 o
   3  13   5      257.08      255.03     13.01 o
   4  13   5        7.27        6.05      4.60 o
  -1  14   5       11.56       11.23      4.90 o
   0  14   5       10.77       16.52      8.06 o
   1  14   5       13.42       17.03      7.84 o
 -12   0   6       51.82       51.08     12.19 o
 -11   0   6     1365.73     1430.32     51.17 o
 -10   0   6        4.47        4.75      3.24 o
  -9   0   6      727.95      767.58     13.81 o
  -8   0   6     1416.40     1522.38     22.65 o
  -7   0   6       93.03       86.25      6.04 o
  -6   0   6     3620.66     3652.69     37.09 o
  -5   0   6    10928.11    11541.53    106.05 o
  -4   0   6      282.83      279.60      4.31 o
  -3   0   6      237.33      192.45      3.70 o
  -2   0   6     2647.95     2677.97     24.68 o
  -1   0   6      272.91      280.07      4.27 o
   0   0   6       94.04      120.04      2.76 o
   1   0   6     2749.18     2878.34     24.91 o
   2   0   6     9040.67     9526.45     81.13 o
   3   0   6     4615.70     4849.49     43.56 o
   4   0   6      783.41      768.85     10.64 o
   5   0   6      257.16      291.99      5.57 o
   6   0   6      125.28      109.07      4.12 o
   7   0   6      247.75      268.79     10.23 o
   8   0   6      732.70      705.73     21.36 o
   9   0   6     1116.12     1090.13     24.79 o
  10   0   6        9.01       11.41      5.41 o
  11   0   6      345.93      335.08     18.27 o
  12   0   6       28.73       18.83      6.89 o
 -12   1   6        5.45        5.05      7.04 o
 -11   1   6       21.99       14.13      6.54 o
 -10   1   6       36.38       38.50      3.25 o
  -9   1   6       64.06       65.88      3.52 o
  -8   1   6        2.62        1.80      1.20 o
  -7   1   6        1.17        1.13      0.90 o
  -6   1   6       50.84       60.57      1.89 o
  -5   1   6        2.32        4.54      0.81 o
  -4   1   6     1411.99     1432.57     10.57 o
  -3   1   6      116.17      128.27      2.09 o
  -2   1   6      320.96      307.10      3.73 o
  -1   1   6     1351.28     1293.80      8.65 o
   0   1   6       20.29       36.70      1.34 o
   1   1   6      241.05      267.41      3.21 o
   2   1   6      389.96      374.22      3.89 o
   3   1   6       24.38       18.22      1.12 o
   4   1   6        0.54        2.45      0.77 o
   5   1   6      321.10      308.52      5.11 o
   6   1   6       28.01       35.21      2.36 o
   7   1   6      122.96      122.05      5.46 o
   8   1   6      797.22      774.49     13.72 o
   9   1   6      535.95      552.91     11.82 o
  10   1   6      324.69      343.13     12.36 o
  11   1   6      375.18      380.76     23.94 o
  12   1   6      113.24      107.33     13.82 o
 -12   2   6       35.47       55.51     13.17 o
 -11   2   6      169.58      187.79      7.54 o
 -10   2   6       44.10       51.62      4.28 o
  -9   2   6     1032.44     1051.23     12.26 o
  -8   2   6      691.97      725.59      8.74 o
  -7   2   6      181.84      194.80      3.54 o
  -6   2   6      384.06      390.88      4.56 o
  -5   2   6     1105.00     1119.82     10.13 o
  -4   2   6      186.43      201.49      2.97 o
  -3   2   6     4363.01     4618.49     30.30 o
  -2   2   6      207.84      222.01      3.43 o
  -1   2   6     1294.93     1355.65      8.90 o
   0   2   6       19.63       11.89      0.88 o
   1   2   6     1721.95     1829.51     12.92 o
   2   2   6      706.34      722.21      5.80 o
   3   2   6       95.54       78.85      2.26 o
   4   2   6     1666.41     1683.37     13.37 o
   5   2   6      244.12      213.49      3.81 o
   6   2   6      323.95      315.32      6.47 o
   7   2   6     1247.43     1194.24     14.23 o
   8   2   6      101.41      102.04      5.18 o
   9   2   6       17.84       10.74      2.61 o
  10   2   6       28.21       22.25      6.48 o
  11   2   6        0.00        3.80      3.10 o
  12   2   6        1.12        3.67      3.84 o
 -12   3   6       18.75       16.75      5.76 o
 -11   3   6       18.82       17.90      3.26 o
 -10   3   6        8.03       11.50      2.64 o
  -9   3   6      346.14      349.90      9.42 o
  -8   3   6       74.72       74.64      3.22 o
  -7   3   6        7.94        6.44      1.16 o
  -6   3   6      241.39      228.39      3.92 o
  -5   3   6      162.78      152.29      2.94 o
  -4   3   6      200.63      211.87      3.50 o
  -3   3   6       69.61       42.64      1.53 o
  -2   3   6     1123.42     1152.11      9.21 o
  -1   3   6     2059.88     2069.43     13.61 o
   0   3   6      387.10      360.05      3.68 o
   1   3   6      856.25      896.17      7.06 o
   2   3   6      612.06      629.45      6.36 o
   3   3   6      148.43      140.21      2.91 o
   4   3   6       86.55       56.29      2.32 o
   5   3   6      234.50      205.20      3.91 o
   6   3   6     1023.42     1033.54     13.53 o
   7   3   6      604.35      609.74      9.63 o
   8   3   6      219.78      215.88      6.56 o
   9   3   6       48.18       50.06      4.90 o
  10   3   6      390.02      382.33     11.48 o
  11   3   6        2.88        3.90      4.47 o
  12   3   6      347.50      343.42     26.83 o
 -12   4   6        4.13        1.96      3.27 o
 -11   4   6        0.25        2.64      2.50 o
 -10   4   6       67.57       64.18      9.62 o
  -9   4   6       25.63       23.06      2.83 o
  -8   4   6       36.49       28.51      2.49 o
  -7   4   6      832.56      791.41     12.22 o
  -6   4   6       50.78       45.65      2.58 o
  -5   4   6       92.75      109.39      5.13 o
  -4   4   6      404.08      386.67      4.65 o
  -3   4   6      151.42      181.61      3.24 o
  -2   4   6      452.12      455.95      5.61 o
  -1   4   6     1159.22     1252.42      9.86 o
   0   4   6      632.70      651.19      5.93 o
   1   4   6      445.89      448.80      4.49 o
   2   4   6      633.09      586.96      6.07 o
   3   4   6       23.47       37.41      1.64 o
   4   4   6      732.75      679.57      7.64 o
   5   4   6      896.04      797.52     10.64 o
   6   4   6      548.34      588.19     13.61 o
   7   4   6      572.68      542.50      9.74 o
   8   4   6        5.18        6.53      1.78 o
   9   4   6       30.77       26.50      3.69 o
  10   4   6       32.35       22.51      4.48 o
  11   4   6       36.81       30.98      5.45 o
  12   4   6        1.21       -0.21      5.35 o
 -12   5   6       13.03       14.39      4.13 o
 -11   5   6        3.98       11.09      3.42 o
 -10   5   6       58.62       51.37      5.12 o
  -9   5   6       13.91        9.13      2.80 o
  -8   5   6       13.06       11.82      2.11 o
  -7   5   6      245.73      237.16      6.10 o
  -6   5   6        7.50       10.16      1.81 o
  -5   5   6       15.87       20.39      2.02 o
  -4   5   6      293.91      251.01      5.12 o
  -3   5   6        6.08       11.52      1.29 o
  -2   5   6        2.01        5.33      1.07 o
  -1   5   6      267.08      230.57      3.55 o
   0   5   6       68.27      107.93      2.99 o
   1   5   6      776.22      726.34      6.96 o
   2   5   6       11.68       23.40      1.44 o
   3   5   6      114.98       80.70      2.46 o
   4   5   6      258.56      258.72      5.28 o
   5   5   6      338.61      360.49      7.56 o
   6   5   6       69.35       97.77      4.45 o
   7   5   6      111.95       94.79      4.86 o
   8   5   6     1220.86     1183.89     18.16 o
   9   5   6       13.84        9.07      3.36 o
  10   5   6       12.90       13.77      5.81 o
  11   5   6      339.26      368.14     14.14 o
 -11   6   6      110.11      116.48     11.39 o
 -10   6   6       31.54       24.56      4.50 o
  -9   6   6      131.24      129.22      9.92 o
  -8   6   6      245.97      247.95      9.62 o
  -7   6   6       72.69       72.34      4.55 o
  -6   6   6        1.18        1.12      1.55 o
  -5   6   6     2381.52     2244.41     25.48 o
  -4   6   6        3.36       -0.18      1.19 o
  -3   6   6      273.20      280.72      5.62 o
  -2   6   6     1094.44     1055.09     12.10 o
  -1   6   6       44.24       37.97      2.24 o
   0   6   6        5.14        4.35      0.96 o
   1   6   6     1619.04     1638.67     13.45 o
   2   6   6      198.41      179.58      3.53 o
   3   6   6      524.22      449.42      6.52 o
   4   6   6      255.55      219.51      5.07 o
   5   6   6        5.35        5.53      1.44 o
   6   6   6      144.02      139.03      5.35 o
   7   6   6      143.33      147.04      5.81 o
   8   6   6       59.81       61.10      4.75 o
   9   6   6      191.20      211.23      8.78 o
  10   6   6        9.65       10.40      3.42 o
  11   6   6       13.47       16.17      5.11 o
 -11   7   6       10.71        4.67      4.28 o
 -10   7   6       27.73       41.16      7.32 o
  -9   7   6       46.35       41.97      5.47 o
  -8   7   6       51.11       59.46      6.92 o
  -7   7   6       25.03       21.24      3.33 o
  -6   7   6       16.72       13.18      2.47 o
  -5   7   6        2.83        3.71      1.78 o
  -4   7   6      111.46      111.61      5.18 o
  -3   7   6        0.42        5.54      1.66 o
  -2   7   6        6.67        8.40      1.98 o
  -1   7   6      389.96      431.84      7.84 o
   0   7   6      354.30      378.16      6.07 o
   1   7   6      106.19       94.87      3.15 o
   2   7   6       46.30       51.66      2.67 o
   3   7   6      716.10      676.67      8.88 o
   4   7   6      113.24      126.37      5.13 o
   5   7   6      111.92       94.32      4.63 o
   6   7   6        0.02        0.62      1.52 o
   7   7   6       77.36       73.35      4.52 o
   8   7   6       28.26       30.15      3.74 o
   9   7   6       91.32       86.01      6.16 o
  10   7   6      159.83      159.47      9.68 o
  11   7   6       38.20       72.39     14.99 o
 -10   8   6       75.72       93.33      9.67 o
  -9   8   6       22.95       23.71      4.73 o
  -8   8   6       12.52       13.53      5.37 o
  -7   8   6       51.75       54.50      6.69 o
  -6   8   6       43.84       44.72      4.02 o
  -5   8   6      403.36      404.89      9.67 o
  -4   8   6       50.00       52.52      4.48 o
  -3   8   6     2264.72     2198.70     29.16 o
  -2   8   6      131.12      125.28      5.43 o
  -1   8   6       65.24       71.07      4.04 o
   0   8   6      188.81      190.39      5.28 o
   1   8   6      799.87      771.04     10.13 o
   2   8   6        1.60       -0.35      1.24 o
   3   8   6      563.93      569.12     10.20 o
   4   8   6       96.74      104.20      5.24 o
   5   8   6       26.42       23.09      2.81 o
   6   8   6       79.63       73.86      4.68 o
   7   8   6       85.59      108.38      6.87 o
   8   8   6       57.29       55.41      4.99 o
   9   8   6        9.80        4.80      2.82 o
  10   8   6        5.06       12.89      5.01 o
 -10   9   6       10.76        8.36      5.57 o
  -9   9   6      150.50      167.17     19.22 o
  -8   9   6       14.75       14.58      4.63 o
  -7   9   6      282.11      288.97     13.15 o
  -6   9   6      361.87      379.20     11.99 o
  -5   9   6       59.82       62.96      7.04 o
  -4   9   6      220.09      221.60      7.31 o
  -3   9   6      263.32      251.45      8.53 o
  -2   9   6       41.80       42.11      4.31 o
  -1   9   6     1094.56     1109.53     16.22 o
   0   9   6        6.46       13.48      3.29 o
   1   9   6       37.13       41.37      3.98 o
   2   9   6      358.89      394.45      8.84 o
   3   9   6        0.63        2.76      1.79 o
   4   9   6       14.36       13.43      2.40 o
   5   9   6      524.12      555.27     11.24 o
   6   9   6       22.26       17.86      3.20 o
   7   9   6        0.82        4.11      2.46 o
   8   9   6       68.41       67.43      6.19 o
   9   9   6        7.97        5.41      3.53 o
  -9  10   6       48.80       45.52      8.26 o
  -8  10   6        0.17       -4.52      4.94 o
  -7  10   6        5.72        8.27      4.38 o
  -6  10   6        2.65       -0.01      2.26 o
  -5  10   6       10.21       13.47      3.34 o
  -4  10   6      165.77      167.91      8.01 o
  -3  10   6       73.07       72.85      5.75 o
  -2  10   6       24.83       23.07      5.71 o
  -1  10   6      248.24      234.08      9.29 o
   0  10   6      105.12      106.62     11.14 o
   1  10   6      231.72      231.13      8.66 o
   2  10   6       39.36       42.61      6.82 o
   3  10   6       27.71       31.61      3.96 o
   4  10   6        2.51        4.46      2.33 o
   5  10   6        3.12        1.98      2.51 o
   6  10   6       62.50       77.90      6.13 o
   7  10   6        0.95        1.16      2.59 o
   8  10   6        4.05        1.15      2.97 o
  -8  11   6        3.47        0.41      3.96 o
  -7  11   6      293.79      310.87     17.70 o
  -6  11   6      176.36      180.23     12.69 o
  -5  11   6        4.97        3.05      3.07 o
  -4  11   6      266.76      296.08     24.73 o
  -3  11   6      201.48      207.65     13.36 o
  -2  11   6      157.89      156.16      9.54 o
  -1  11   6       71.73       64.24      6.82 o
   0  11   6      240.37      247.76     10.96 o
   1  11   6      540.20      553.10     15.66 o
   2  11   6       32.46       30.33      5.25 o
   3  11   6       44.21       49.40      6.36 o
   4  11   6      181.19      182.09     15.05 o
   5  11   6       26.20       25.38      4.57 o
   6  11   6       30.68       19.94      4.37 o
   7  11   6      338.96      344.18     14.63 o
  -6  12   6       44.86       55.01     12.94 o
  -5  12   6        9.35       11.73      7.40 o
  -4  12   6       40.38       40.94      6.27 o
  -3  12   6      149.57      133.20     13.28 o
  -2  12   6       59.73       53.35      9.05 o
  -1  12   6        0.85        1.84      2.99 o
   0  12   6       28.90       30.00      5.45 o
   1  12   6      143.08      146.32     13.24 o
   2  12   6       17.18       13.73      4.37 o
   3  12   6       10.59       11.14      5.93 o
   4  12   6       10.20        7.88      6.25 o
   5  12   6        0.38        0.90      3.16 o
   6  12   6       26.90       23.11      6.55 o
  -4  13   6      199.77      206.63     22.50 o
  -3  13   6       13.19       12.98      4.93 o
  -2  13   6       49.25       38.27      8.93 o
  -1  13   6       79.33       95.77      9.07 o
   0  13   6        0.04        2.17      4.64 o
   1  13   6        7.29        5.97      4.85 o
   2  13   6      324.51      324.68     26.28 o
   3  13   6      218.52      225.16     15.68 o
   4  13   6       20.55        9.40      6.17 o
 -12   1   7        1.33       -3.99      6.27 o
 -11   1   7      127.43      127.65     12.42 o
 -10   1   7       36.71       40.91      3.82 o
  -9   1   7       11.69        7.41      2.45 o
  -8   1   7      232.37      245.35      4.53 o
  -7   1   7        3.38        7.05      1.34 o
  -6   1   7      191.15      224.28      3.55 o
  -5   1   7      500.26      435.10      5.33 o
  -4   1   7        0.51        5.98      0.74 o
  -3   1   7     1548.93     1689.39     13.53 o
  -2   1   7       85.90       63.35      1.84 o
  -1   1   7      184.07      191.90      2.59 o
   0   1   7      303.60      309.12      3.98 o
   1   1   7      915.80      882.24      7.06 o
   2   1   7     2345.50     2375.83     16.17 o
   3   1   7        0.03        0.81      0.59 o
   4   1   7     3471.80     3517.99     25.96 o
   5   1   7      447.42      428.27      6.10 o
   6   1   7       24.04       18.33      2.08 o
   7   1   7      570.82      548.19     12.06 o
   8   1   7     1483.72     1449.02     20.72 o
   9   1   7      848.40      815.04     15.06 o
  10   1   7      664.45      661.36     17.68 o
  11   1   7       21.73       14.36      4.27 o
  12   1   7       85.59       73.74     10.19 o
 -12   2   7       60.12       53.37     12.79 o
 -11   2   7       10.14        7.90      3.25 o
 -10   2   7      157.81      162.58      7.10 o
  -9   2   7     1719.94     1722.69     19.75 o
  -8   2   7      261.88      257.06      5.65 o
  -7   2   7      965.57      991.13      9.75 o
  -6   2   7      650.46      646.17      7.22 o
  -5   2   7      510.78      497.32      5.96 o
  -4   2   7      503.18      465.06      5.26 o
  -3   2   7     4001.20     4229.46     29.98 o
  -2   2   7        6.54       17.13      1.29 o
  -1   2   7        0.34        2.92      0.49 o
   0   2   7     9890.26    10169.59     57.21 o
   1   2   7      670.55      744.77      6.47 o
   2   2   7        5.11        2.51      0.64 o
   3   2   7     1095.93     1173.16      9.71 o
   4   2   7      136.30      127.99      3.22 o
   5   2   7      558.17      534.77      6.86 o
   6   2   7      796.85      760.73     11.21 o
   7   2   7       40.01       40.04      3.05 o
   8   2   7       41.01       40.69      3.83 o
   9   2   7      933.40      905.88     26.07 o
  10   2   7       48.40       51.19      6.13 o
  11   2   7        4.25        5.44      4.32 o
  12   2   7      143.15      144.62     13.80 o
 -12   3   7       20.32       18.75      6.47 o
 -11   3   7        0.83        2.49      2.48 o
 -10   3   7        4.34        1.92      2.16 o
  -9   3   7       74.12       70.54      5.40 o
  -8   3   7       35.34       38.69      2.17 o
  -7   3   7       19.49       21.42      1.77 o
  -6   3   7       36.46       32.48      1.88 o
  -5   3   7        0.15        2.38      0.93 o
  -4   3   7        7.71       19.67      1.86 o
  -3   3   7       48.60       42.71      1.92 o
  -2   3   7        1.68       13.00      1.19 o
  -1   3   7      834.49      962.20      8.28 o
   0   3   7     1162.16     1212.30      8.55 o
   1   3   7      139.34      139.70      2.45 o
   2   3   7       43.01       50.95      1.72 o
   3   3   7       25.10       40.96      1.58 o
   4   3   7      251.12      227.04      4.05 o
   5   3   7      156.57      167.48      4.48 o
   6   3   7        4.56        9.16      1.69 o
   7   3   7      944.77      852.85     18.10 o
   8   3   7        0.47        0.32      1.97 o
   9   3   7       38.98       28.18      3.92 o
  10   3   7      389.49      364.53     15.54 o
  11   3   7       13.39        6.43      4.33 o
  12   3   7       44.76       33.43     10.69 o
 -12   4   7      138.42      134.20     13.31 o
 -11   4   7        2.81        5.18      2.66 o
 -10   4   7      374.55      355.39     10.60 o
  -9   4   7     1110.29     1141.78     17.49 o
  -8   4   7       76.03       76.78      3.79 o
  -7   4   7     1815.58     1793.82     19.82 o
  -6   4   7        1.10        2.86      1.28 o
  -5   4   7      501.42      477.00      8.00 o
  -4   4   7      984.24      942.94      8.38 o
  -3   4   7      914.84      887.72      7.86 o
  -2   4   7     1748.75     1779.08     14.27 o
  -1   4   7     3666.99     3802.61     24.39 o
   0   4   7      275.12      245.55      3.51 o
   1   4   7      633.85      713.22      6.25 o
   2   4   7     1129.59     1079.94      9.31 o
   3   4   7      270.98      266.92      3.92 o
   4   4   7      678.03      673.48      7.77 o
   5   4   7     1634.95     1479.48     16.21 o
   6   4   7        0.65        3.28      1.41 o
   7   4   7      575.18      507.89      9.63 o
   8   4   7      151.77      170.65      5.97 o
   9   4   7       81.18       84.31      6.14 o
  10   4   7       23.44       18.64      4.20 o
  11   4   7      122.55      134.56     12.09 o
  12   4   7       75.67       99.62     17.76 o
 -12   5   7        0.58        0.60      3.81 o
 -11   5   7      105.46      124.72      8.01 o
 -10   5   7      125.77      141.60      8.22 o
  -9   5   7       12.45        8.20      3.06 o
  -8   5   7       41.38       39.50      3.18 o
  -7   5   7      107.94       98.11      4.48 o
  -6   5   7        3.24        2.97      1.39 o
  -5   5   7      648.67      591.45      9.66 o
  -4   5   7      158.61      152.16      6.64 o
  -3   5   7       91.60       86.81      2.76 o
  -2   5   7      466.80      445.11      5.41 o
  -1   5   7      153.20      171.05      3.13 o
   0   5   7       40.43       66.40      3.37 o
   1   5   7     1679.89     1724.85     13.29 o
   2   5   7       98.87       85.69      2.50 o
   3   5   7        5.38        9.62      1.17 o
   4   5   7     1000.02     1020.71     12.54 o
   5   5   7       42.47       39.52      2.90 o
   6   5   7      101.49      103.81      4.63 o
   7   5   7       66.17       50.72      3.54 o
   8   5   7        7.20       14.79      3.17 o
   9   5   7       24.95       19.46      4.87 o
  10   5   7       70.50       68.15      7.04 o
  11   5   7       11.65       12.06      4.70 o
 -11   6   7      124.98      115.75     11.32 o
 -10   6   7        7.67        5.23      3.24 o
  -9   6   7       22.32       28.91      6.25 o
  -8   6   7        5.01        4.46      3.29 o
  -7   6   7       16.45       21.94      2.58 o
  -6   6   7      167.57      177.57      5.51 o
  -5   6   7      718.83      661.49     11.87 o
  -4   6   7     1172.32     1084.28     14.31 o
  -3   6   7      911.11      875.46     10.96 o
  -2   6   7       80.07       90.33      3.58 o
  -1   6   7        5.03        7.28      1.41 o
   0   6   7       20.86       22.95      1.63 o
   1   6   7       28.33       37.94      2.05 o
   2   6   7      347.71      366.53      5.55 o
   3   6   7     1038.84      939.57      9.80 o
   4   6   7      449.62      484.17      7.77 o
   5   6   7      629.32      547.77      8.68 o
   6   6   7        4.16        4.78      1.76 o
   7   6   7       22.31       15.83      3.80 o
   8   6   7       91.40       83.32      6.19 o
   9   6   7       13.41       17.62      4.23 o
  10   6   7       44.47       44.17      5.38 o
  11   6   7        2.14        6.67      5.21 o
 -11   7   7       67.06       85.79      9.51 o
 -10   7   7      105.36       89.42      7.84 o
  -9   7   7       10.73        8.66      7.06 o
  -8   7   7      521.71      523.79     17.42 o
  -7   7   7      125.93      132.95      7.59 o
  -6   7   7        0.32        3.87      1.85 o
  -5   7   7      338.22      334.82      7.77 o
  -4   7   7      797.80      759.16     14.72 o
  -3   7   7      898.41      799.24     14.65 o
  -2   7   7       67.31       58.61      3.82 o
  -1   7   7      290.45      288.58      6.21 o
   0   7   7       23.47       22.18      2.30 o
   1   7   7      422.93      405.15      6.03 o
   2   7   7      308.80      306.09      5.45 o
   3   7   7      649.62      658.28      9.96 o
   4   7   7       31.18       42.64      3.30 o
   5   7   7        0.31        0.90      1.89 o
   6   7   7      264.12      247.84      7.36 o
   7   7   7      219.16      220.74      9.55 o
   8   7   7      347.46      383.80     13.62 o
   9   7   7       60.03       77.12      6.63 o
  10   7   7       73.44       65.09      8.20 o
 -10   8   7        2.96        6.36      4.65 o
  -9   8   7       11.38       13.47      4.74 o
  -8   8   7       49.36       75.40      8.30 o
  -7   8   7       28.25       36.01      4.70 o
  -6   8   7      317.10      334.61     10.43 o
  -5   8   7       29.81       28.20      3.32 o
  -4   8   7       20.21       14.59      2.56 o
  -3   8   7      709.23      629.14     18.39 o
  -2   8   7      130.92      133.23      6.57 o
  -1   8   7       27.90       28.29      2.75 o
   0   8   7     1218.49     1241.19     17.75 o
   1   8   7      336.16      353.04      6.85 o
   2   8   7        3.32        0.73      1.18 o
   3   8   7      613.10      598.84     10.58 o
   4   8   7        0.00        5.86      1.83 o
   5   8   7      173.32      175.24      6.30 o
   6   8   7      337.11      340.30      8.72 o
   7   8   7       24.46       26.64      3.61 o
   8   8   7       25.75       19.12      3.50 o
   9   8   7      273.04      298.70     10.12 o
  10   8   7        0.41       -0.25      4.32 o
  -9   9   7       28.46       38.09      8.52 o
  -8   9   7      151.96      164.17     13.04 o
  -7   9   7       42.32       29.29      5.71 o
  -6   9   7       37.05       48.44      5.21 o
  -5   9   7      134.90      135.12      7.22 o
  -4   9   7       24.41       30.19      4.32 o
  -3   9   7        9.62        7.59      2.50 o
  -2   9   7      410.00      410.64      9.80 o
  -1   9   7      279.81      297.05      7.80 o
   0   9   7       69.82       78.47      4.68 o
   1   9   7       79.91       91.71      6.17 o
   2   9   7       39.36       46.31      4.17 o
   3   9   7      253.76      224.22      8.41 o
   4   9   7      104.88      101.98      5.43 o
   5   9   7        7.83        4.88      2.26 o
   6   9   7        5.68        6.28      2.53 o
   7   9   7      300.72      317.35     10.38 o
   8   9   7        0.90        0.98      2.69 o
   9   9   7       61.70       63.52      8.06 o
  -9  10   7        8.36        3.02      7.57 o
  -8  10   7       51.95       42.94     13.47 o
  -7  10   7      152.22      149.80     11.68 o
  -6  10   7       15.19       17.62      3.74 o
  -5  10   7        2.73        3.80      3.40 o
  -4  10   7      124.89      146.82      9.06 o
  -3  10   7      167.68      182.60      9.05 o
  -2  10   7       36.95       39.98      4.21 o
  -1  10   7     1013.78     1003.77     20.57 o
   0  10   7       68.94       60.54      5.44 o
   1  10   7        0.14        2.26      2.40 o
   2  10   7      332.19      345.13     12.93 o
   3  10   7      375.00      396.34     10.96 o
   4  10   7       20.58       29.60      3.91 o
   5  10   7      195.16      219.60      8.69 o
   6  10   7       27.53       27.16      4.02 o
   7  10   7       24.17       30.95      4.50 o
   8  10   7       60.22       76.99      7.28 o
  -7  11   7       16.31       19.15     11.78 o
  -6  11   7      102.21      135.86     19.09 o
  -5  11   7       37.61       34.91      5.65 o
  -4  11   7       60.87       58.77      6.84 o
  -3  11   7        6.56       11.07      3.69 o
  -2  11   7        0.35        0.62      3.20 o
  -1  11   7       27.07       36.06      6.95 o
   0  11   7       98.70       94.67      8.06 o
   1  11   7      186.71      199.74     25.82 o
   2  11   7      100.78       87.45      8.13 o
   3  11   7        2.14        3.02      3.36 o
   4  11   7        0.70        2.25      2.88 o
   5  11   7        2.19        3.02      3.02 o
   6  11   7        4.90        5.42      3.29 o
   7  11   7       14.59       16.83      4.85 o
  -6  12   7        0.05        3.63      6.96 o
  -5  12   7       15.64       17.04      8.64 o
  -4  12   7       35.70       31.38      5.69 o
  -3  12   7      103.90      108.58      9.41 o
  -2  12   7        9.32       12.39      4.10 o
  -1  12   7      172.45      184.24     12.46 o
   0  12   7        0.71        4.60      3.04 o
   1  12   7        7.58        1.19      6.30 o
   2  12   7      107.87      106.50     11.98 o
   3  12   7       19.74       13.72      4.41 o
   4  12   7       36.88       31.24      6.01 o
   5  12   7        9.72       12.69      4.57 o
   6  12   7       19.37       21.64      6.19 o
  -4  13   7      230.13      253.03     15.12 o
  -3  13   7        3.32        9.74      4.65 o
  -2  13   7        9.47        8.62      4.25 o
  -1  13   7       48.91       51.99      8.05 o
   0  13   7        0.06        4.98      5.62 o
   1  13   7       32.85       37.68      9.71 o
   2  13   7        9.84        5.94      6.10 o
   3  13   7      128.62      102.06     15.96 o
   4  13   7        1.22        3.15      5.81 o
 -11   0   8     1434.40     1417.46     36.19 o
 -10   0   8      171.90      168.52      9.72 o
  -9   0   8      510.06      538.78     23.77 o
  -8   0   8     1025.56     1061.11     18.14 o
  -7   0   8      333.45      334.03      6.26 o
  -6   0   8      345.64      338.57      6.24 o
  -5   0   8     3000.18     3016.83     31.69 o
  -4   0   8        5.62       24.37      1.94 o
  -3   0   8      475.02      548.47      7.69 o
  -2   0   8     4946.02     4974.14     47.97 o
  -1   0   8      488.60      410.12      6.69 o
   0   0   8        4.41        8.47      1.27 o
   1   0   8      457.01      452.10      7.07 o
   2   0   8      492.66      404.46      6.74 o
   3   0   8       77.82       75.98      2.99 o
   4   0   8     1974.81     1960.68     21.02 o
   5   0   8      484.97      473.37      7.90 o
   6   0   8       14.44       17.41      4.47 o
   7   0   8     1469.11     1337.52    119.68 o
   8   0   8      370.76      354.68     13.16 o
   9   0   8       25.78       18.37      5.43 o
  10   0   8     1471.26     1451.24     39.88 o
  11   0   8        3.07       -0.98      4.45 o
  12   0   8       28.15       27.12     10.10 o
 -12   1   8       12.19       10.36      7.71 o
 -11   1   8       88.77       88.50      8.10 o
 -10   1   8       79.92       81.75      7.30 o
  -9   1   8        5.38        7.39      1.91 o
  -8   1   8      267.60      270.87      5.27 o
  -7   1   8      215.69      211.10      4.39 o
  -6   1   8       13.07       18.70      1.37 o
  -5   1   8        5.54        2.37      0.81 o
  -4   1   8      186.02      193.58      3.11 o
  -3   1   8     1407.23     1502.33     12.31 o
  -2   1   8      970.41     1088.79      9.44 o
  -1   1   8      164.22      191.37      2.79 o
   0   1   8      939.60      946.13      7.55 o
   1   1   8     5147.06     5462.85     33.33 o
   2   1   8      675.11      701.55      6.38 o
   3   1   8      808.79      886.67      8.09 o
   4   1   8     2520.32     2576.67     18.55 o
   5   1   8      544.12      581.21      7.89 o
   6   1   8      154.33      150.45      4.71 o
   7   1   8       35.88       46.80      4.25 o
   8   1   8      109.04      112.04      6.67 o
   9   1   8        3.91        8.92      3.17 o
  10   1   8       74.22       74.83      7.12 o
  11   1   8      177.92      170.24     11.16 o
  12   1   8       37.67       36.55      7.93 o
 -12   2   8       15.13       10.73      8.02 o
 -11   2   8        9.16       12.46      4.71 o
 -10   2   8      244.90      259.13      8.47 o
  -9   2   8      145.44      147.86      7.62 o
  -8   2   8      275.72      267.96      6.17 o
  -7   2   8     1589.93     1574.84     15.12 o
  -6   2   8      601.98      605.89      7.09 o
  -5   2   8       77.27       82.34      3.28 o
  -4   2   8     1572.96     1543.62     11.87 o
  -3   2   8      222.31      287.19      4.62 o
  -2   2   8        0.06        9.47      1.09 o
  -1   2   8        9.17        4.81      0.72 o
   0   2   8        4.40       10.42      0.95 o
   1   2   8      866.77      830.82      7.18 o
   2   2   8        1.98       23.96      1.32 o
   3   2   8        6.47        6.84      0.86 o
   4   2   8       17.03        7.95      1.17 o
   5   2   8      653.20      628.69      9.73 o
   6   2   8      141.83      147.55      4.87 o
   7   2   8       22.98       18.17      2.96 o
   8   2   8      598.53      580.05     13.42 o
   9   2   8       48.25       51.37      5.77 o
  10   2   8        9.82       13.23      3.99 o
  11   2   8        0.33        0.50      3.39 o
  12   2   8      158.06      139.10     14.00 o
 -12   3   8      384.61      387.73     19.46 o
 -11   3   8        0.15       -2.60      2.60 o
 -10   3   8       43.36       39.54      5.46 o
  -9   3   8      424.28      420.47      9.17 o
  -8   3   8       87.03       89.64      3.19 o
  -7   3   8      639.63      633.03      9.89 o
  -6   3   8       84.07       67.19      3.06 o
  -5   3   8      172.43      168.72      3.51 o
  -4   3   8       12.46       24.53      1.58 o
  -3   3   8     1287.97     1241.71     11.60 o
  -2   3   8      856.10      884.37      8.68 o
  -1   3   8       73.52      111.13      2.33 o
   0   3   8      861.21      835.72      7.70 o
   1   3   8      708.52      678.27      6.17 o
   2   3   8       35.95       34.98      1.58 o
   3   3   8     3902.91     3974.19     28.14 o
   4   3   8     2225.06     2351.75     19.18 o
   5   3   8       90.14       97.53      4.26 o
   6   3   8     3333.33     3179.53     31.34 o
   7   3   8      311.82      297.29     11.32 o
   8   3   8       10.30        6.00      2.17 o
   9   3   8      529.23      519.48     15.98 o
  10   3   8       55.39       45.52      5.92 o
  11   3   8      168.89      161.64     11.26 o
  12   3   8       41.80       28.90     10.45 o
 -12   4   8       84.61       82.81     12.77 o
 -11   4   8       38.12       39.08      5.37 o
 -10   4   8        5.16        7.41      2.67 o
  -9   4   8      178.63      177.88      5.64 o
  -8   4   8       27.92       35.96      3.81 o
  -7   4   8     1106.34     1035.37     13.79 o
  -6   4   8      988.34      968.56     12.96 o
  -5   4   8        5.63        8.10      1.61 o
  -4   4   8     1104.86     1070.86     12.80 o
  -3   4   8        2.20       10.99      1.43 o
  -2   4   8      796.82      863.41      8.07 o
  -1   4   8        3.82       20.58      1.31 o
   0   4   8      388.59      401.05      4.89 o
   1   4   8     1034.80     1176.66      9.21 o
   2   4   8      131.01      129.77      3.01 o
   3   4   8       35.53       38.87      1.83 o
   4   4   8      645.95      662.71      8.95 o
   5   4   8      340.79      358.13      6.99 o
   6   4   8      100.42      103.81      4.60 o
   7   4   8      106.03       90.96      4.54 o
   8   4   8      609.79      576.49     12.30 o
   9   4   8       14.85        4.08      2.63 o
  10   4   8        0.04        2.89      3.70 o
  11   4   8       21.99       10.44      5.24 o
 -11   5   8       25.56       27.22      7.35 o
 -10   5   8      256.13      264.71      9.46 o
  -9   5   8       89.14       97.44      7.37 o
  -8   5   8      129.38      145.47      5.84 o
  -7   5   8      173.82      177.92      5.43 o
  -6   5   8      753.76      725.93     12.17 o
  -5   5   8      234.54      214.99      5.67 o
  -4   5   8      348.74      378.95      7.60 o
  -3   5   8      487.52      456.69      9.19 o
  -2   5   8      920.98      902.50      8.75 o
  -1   5   8        0.33        2.11      0.95 o
   0   5   8      474.49      453.44      5.54 o
   1   5   8      398.85      365.40      6.21 o
   2   5   8      396.02      430.95      5.33 o
   3   5   8      552.40      544.70      6.82 o
   4   5   8     2392.50     2249.02     21.97 o
   5   5   8     2050.83     1875.23     19.79 o
   6   5   8      546.89      563.88      9.62 o
   7   5   8      482.59      467.22      9.05 o
   8   5   8      244.20      226.60      8.27 o
   9   5   8      216.56      189.35     11.08 o
  10   5   8        0.72        2.18      3.54 o
  11   5   8      112.17      121.10     19.20 o
 -11   6   8      166.61      166.83     20.78 o
 -10   6   8       16.57       22.00      3.78 o
  -9   6   8       52.28       49.00      5.58 o
  -8   6   8      265.15      280.85      8.96 o
  -7   6   8      184.28      203.76      6.72 o
  -6   6   8       38.58       46.71      3.51 o
  -5   6   8      595.39      514.85     10.27 o
  -4   6   8      635.53      649.36     10.59 o
  -3   6   8       75.69       90.70      4.69 o
  -2   6   8      404.60      395.97      6.67 o
  -1   6   8     1345.52     1361.28     13.38 o
   0   6   8        1.62        1.88      1.05 o
   1   6   8      429.04      425.61      6.02 o
   2   6   8     1732.89     1704.44     14.92 o
   3   6   8      303.83      300.88      5.92 o
   4   6   8      186.83      170.20      4.70 o
   5   6   8     1453.73     1294.18     17.39 o
   6   6   8        3.70        1.88      1.61 o
   7   6   8      363.43      395.71      9.32 o
   8   6   8      286.65      272.69     10.37 o
   9   6   8       18.85        8.09      3.51 o
  10   6   8      397.14      418.44     14.86 o
  11   6   8       37.31       35.97     11.38 o
 -11   7   8       46.44       41.01      7.02 o
 -10   7   8      103.17      121.65      9.63 o
  -9   7   8       24.26       19.75      5.10 o
  -8   7   8       20.97       23.50      4.08 o
  -7   7   8       50.50       48.67      4.60 o
  -6   7   8        0.09       -0.98      1.43 o
  -5   7   8        0.03        1.31      1.61 o
  -4   7   8      181.16      177.70      5.69 o
  -3   7   8     1079.52     1038.07     15.64 o
  -2   7   8     1005.26     1000.08     18.80 o
  -1   7   8        7.15        8.85      1.85 o
   0   7   8        4.68        6.94      1.70 o
   1   7   8       22.05       13.76      1.58 o
   2   7   8      790.96      836.53      9.90 o
   3   7   8      663.14      615.84      9.60 o
   4   7   8       15.30       14.77      2.29 o
   5   7   8       37.19       21.61      2.48 o
   6   7   8      283.10      241.37      6.81 o
   7   7   8       12.15       11.22      2.59 o
   8   7   8       32.63       29.52      4.08 o
   9   7   8      145.06      150.30      9.11 o
  10   7   8       26.26       29.36      9.16 o
 -10   8   8       46.90       37.65      6.80 o
  -9   8   8       19.52       20.79      5.30 o
  -8   8   8       47.01       61.53     11.91 o
  -7   8   8       97.78       85.81     14.47 o
  -6   8   8      101.09       97.67      6.46 o
  -5   8   8      166.82      176.42      8.78 o
  -4   8   8       20.25       31.67      3.83 o
  -3   8   8       37.46       49.05      4.52 o
  -2   8   8      335.18      323.47      9.07 o
  -1   8   8       41.29       39.65      3.51 o
   0   8   8      275.61      270.00      6.68 o
   1   8   8     1329.13     1300.41     15.06 o
   2   8   8       27.83       22.79      2.71 o
   3   8   8      816.13      752.47     12.22 o
   4   8   8      136.79      148.55      5.77 o
   5   8   8       48.04       51.89      4.17 o
   6   8   8       74.90       65.85      4.63 o
   7   8   8       78.88       94.43      7.06 o
   8   8   8       77.16       81.48      7.09 o
   9   8   8       23.86       15.90      3.48 o
  10   8   8      143.54      123.02     13.31 o
  -9   9   8       24.60       17.23      6.73 o
  -8   9   8      504.76      547.15     19.31 o
  -7   9   8        3.84        7.31      4.04 o
  -6   9   8       32.10       32.42      4.71 o
  -5   9   8      370.79      341.93     14.23 o
  -4   9   8       19.26        8.16      2.77 o
  -3   9   8       84.80      101.31      7.18 o
  -2   9   8      417.47      412.70      9.97 o
  -1   9   8      630.33      612.55     12.90 o
   0   9   8        5.97       14.73      2.59 o
   1   9   8        6.04        5.82      2.89 o
   2   9   8        0.03        2.55      1.92 o
   3   9   8        3.86       -0.44      1.90 o
   4   9   8       66.96       61.61      7.59 o
   5   9   8       47.61       51.82      4.19 o
   6   9   8       31.66       38.71      4.28 o
   7   9   8       10.08       13.33      3.40 o
   8   9   8       18.03       14.96      3.76 o
   9   9   8       21.68       19.66      7.55 o
  -8  10   8       61.69       33.40      8.15 o
  -7  10   8       11.00        9.14      4.33 o
  -6  10   8       49.64       46.86      6.08 o
  -5  10   8       11.04        7.08      3.43 o
  -4  10   8        0.03        1.65      2.94 o
  -3  10   8        1.86        2.11      2.22 o
  -2  10   8      327.53      295.43      9.37 o
  -1  10   8      364.70      392.80     10.69 o
   0  10   8      386.60      397.57     13.62 o
   1  10   8      724.34      731.66     16.03 o
   2  10   8       40.11       43.37      7.64 o
   3  10   8        0.76        3.25      3.66 o
   4  10   8       27.18       25.74      4.94 o
   5  10   8       13.81       12.98      3.19 o
   6  10   8        1.45        3.99      2.71 o
   7  10   8       29.48       34.92      4.64 o
   8  10   8        9.72        8.02      4.04 o
  -7  11   8       18.05       10.97      7.46 o
  -6  11   8      535.49      558.35     24.24 o
  -5  11   8       34.44       57.03     22.98 o
  -4  11   8       91.16       83.75      7.12 o
  -3  11   8      292.85      310.89     11.07 o
  -2  11   8      148.19      144.98     10.35 o
  -1  11   8        0.88        2.40      3.74 o
   0  11   8       50.40       56.70      6.58 o
   1  11   8      291.85      273.96     15.22 o
   2  11   8       12.21        8.51      4.44 o
   3  11   8       77.15       86.68     17.88 o
   4  11   8       30.95       42.22      5.44 o
   5  11   8      109.41      108.97      8.19 o
   6  11   8        0.22        3.07      3.38 o
   7  11   8        0.03        3.10      4.27 o
  -6  12   8        4.26        2.54      6.77 o
  -5  12   8       17.58       14.27      6.32 o
  -4  12   8      148.07      152.80     11.35 o
  -3  12   8      181.21      209.32     12.27 o
  -2  12   8        2.37        1.97      3.54 o
  -1  12   8      242.34      240.88     12.09 o
   0  12   8       15.74        9.51      4.62 o
   1  12   8       89.55       82.15     10.61 o
   2  12   8      473.81      457.36     20.67 o
   3  12   8       52.74       46.24      8.44 o
   4  12   8        0.40       -1.33      3.59 o
   5  12   8      152.20      143.86     13.68 o
   6  12   8        0.41        0.51      5.76 o
  -4  13   8       76.87       83.08     16.11 o
  -3  13   8       12.28        5.03      4.25 o
  -2  13   8       57.31       69.83      9.34 o
  -1  13   8      111.86      109.69     11.49 o
   0  13   8       14.28       18.07      7.80 o
   1  13   8        7.61        6.26      6.68 o
   2  13   8       15.10       16.80      7.88 o
   3  13   8        1.67       -1.80      4.41 o
 -12   1   9      122.08      107.07     17.16 o
 -11   1   9      202.97      184.60     17.69 o
 -10   1   9      287.39      308.65      9.26 o
  -9   1   9       53.02       54.19      4.57 o
  -8   1   9      284.31      283.10      5.58 o
  -7   1   9      668.32      657.97      8.01 o
  -6   1   9      351.98      320.98      4.58 o
  -5   1   9       62.77       77.10      2.72 o
  -4   1   9       63.28       76.10      2.14 o
  -3   1   9     1445.15     1316.41     10.85 o
  -2   1   9      937.46      981.54      7.28 o
  -1   1   9     6380.77     6739.17     41.91 o
   0   1   9     5820.47     6016.22     35.40 o
   1   1   9        5.01       13.31      1.09 o
   2   1   9     7396.60     7879.25     49.02 o
   3   1   9      969.19      999.70      9.06 o
   4   1   9       30.86       24.91      1.49 o
   5   1   9      439.58      438.70      8.85 o
   6   1   9      232.86      260.58      8.15 o
   7   1   9      274.47      282.66      8.50 o
   8   1   9      399.41      390.63     11.02 o
   9   1   9       10.66       11.88      3.54 o
  10   1   9       29.41       33.32      5.47 o
  11   1   9      131.34      140.34     10.36 o
  12   1   9      123.75      142.55     14.32 o
 -12   2   9       14.49       11.95      8.30 o
 -11   2   9      103.34      105.99      7.83 o
 -10   2   9       36.84       26.39      3.68 o
  -9   2   9      170.07      165.83      6.93 o
  -8   2   9       41.58       41.20      2.54 o
  -7   2   9        4.11        7.22      1.50 o
  -6   2   9      249.79      258.58      5.08 o
  -5   2   9      176.65      174.45      3.58 o
  -4   2   9       35.82       38.73      1.99 o
  -3   2   9      346.59      372.88      6.25 o
  -2   2   9      213.59      182.85      3.44 o
  -1   2   9      295.08      334.22      4.76 o
   0   2   9      198.21      162.37      2.88 o
   1   2   9      301.69      280.43      3.95 o
   2   2   9     1293.76     1437.70     13.04 o
   3   2   9     1730.40     1755.49     13.86 o
   4   2   9      520.23      519.92      6.90 o
   5   2   9       17.89       19.62      2.35 o
   6   2   9     1088.52     1101.82     14.65 o
   7   2   9       62.67       51.29      5.05 o
   8   2   9      317.11      283.64     12.19 o
   9   2   9       24.87       27.68      4.50 o
  10   2   9      299.56      290.70     11.94 o
  11   2   9        2.77       -1.88      2.97 o
  12   2   9      200.66      205.77     16.98 o
 -12   3   9        4.87       -3.49      3.49 o
 -11   3   9       77.63       68.37      6.56 o
 -10   3   9        0.41        4.28      2.37 o
  -9   3   9       22.56       16.38      2.90 o
  -8   3   9      297.33      285.84      6.33 o
  -7   3   9      177.00      162.78      4.74 o
  -6   3   9      254.03      265.72      5.11 o
  -5   3   9        1.03        2.74      1.21 o
  -4   3   9      273.36      300.73      4.93 o
  -3   3   9     1128.40     1173.70     11.42 o
  -2   3   9     1148.16     1185.32     10.91 o
  -1   3   9      364.20      418.03      4.98 o
   0   3   9     4087.95     4268.33     28.45 o
   1   3   9      541.75      584.60      6.09 o
   2   3   9       11.96        8.78      0.98 o
   3   3   9       83.10       97.42      2.29 o
   4   3   9      114.01      147.20      4.26 o
   5   3   9      660.52      672.32     10.63 o
   6   3   9      215.54      203.82      5.84 o
   7   3   9       46.48       41.42      4.15 o
   8   3   9        3.10        3.64      1.95 o
   9   3   9        1.01        0.90      2.22 o
  10   3   9        2.75        5.78      3.36 o
  11   3   9       19.78       30.35      5.43 o
  12   3   9       63.37       47.80     12.22 o
 -12   4   9        1.93        2.59      4.36 o
 -11   4   9      112.81      114.62     12.63 o
 -10   4   9        4.37        6.17      3.03 o
  -9   4   9       48.26       54.28      5.14 o
  -8   4   9        2.03        4.38      1.64 o
  -7   4   9       14.92       25.87      2.51 o
  -6   4   9      601.67      573.82      9.60 o
  -5   4   9       49.85       61.26      3.77 o
  -4   4   9        4.24        6.74      1.52 o
  -3   4   9      232.43      233.85      4.25 o
  -2   4   9      573.63      543.95      6.49 o
  -1   4   9      202.85      225.14      3.57 o
   0   4   9      503.26      495.55      5.71 o
   1   4   9      274.12      230.02      3.75 o
   2   4   9        2.53        1.91      0.83 o
   3   4   9      937.96      896.71      9.77 o
   4   4   9      247.22      221.35      5.75 o
   5   4   9      127.41      137.48      5.07 o
   6   4   9     2299.67     2237.62     24.75 o
   7   4   9      168.58      174.76      6.68 o
   8   4   9       36.74       25.78      3.82 o
   9   4   9        5.10        1.44      2.75 o
  10   4   9       32.80       39.89      7.99 o
  11   4   9        5.70        2.85      5.71 o
 -11   5   9        9.87        5.22      3.70 o
 -10   5   9        8.38        6.01      6.35 o
  -9   5   9       66.74       66.15      5.43 o
  -8   5   9       34.82       30.64      4.34 o
  -7   5   9       87.61       97.31      4.67 o
  -6   5   9      129.07      116.37      5.31 o
  -5   5   9     1358.58     1301.32     16.23 o
  -4   5   9       23.81       28.58      2.92 o
  -3   5   9      744.46      694.34     11.33 o
  -2   5   9      639.80      662.21      8.11 o
  -1   5   9       12.31        9.73      1.17 o
   0   5   9      150.51      146.52      3.14 o
   1   5   9      468.00      473.82      5.92 o
   2   5   9       99.96      108.23      3.58 o
   3   5   9       47.46       56.57      3.27 o
   4   5   9      367.95      340.36      6.90 o
   5   5   9       35.61       35.28      2.90 o
   6   5   9      203.18      225.49      6.65 o
   7   5   9        4.11        3.25      1.75 o
   8   5   9       59.71       65.58      7.50 o
   9   5   9        1.23        2.98      4.32 o
  10   5   9       18.22       13.23      5.17 o
  11   5   9        9.17        1.34      6.77 o
 -11   6   9       62.48       63.34      6.11 o
 -10   6   9       31.35       38.54      5.26 o
  -9   6   9        9.71        7.00      2.97 o
  -8   6   9       83.17       84.63      6.00 o
  -7   6   9       47.85       53.69      4.12 o
  -6   6   9       94.95       75.72      4.41 o
  -5   6   9        9.70        3.46      1.35 o
  -4   6   9       48.21       38.93      3.37 o
  -3   6   9       25.94       21.44      2.59 o
  -2   6   9        0.13        3.91      1.56 o
  -1   6   9       61.11       59.11      2.95 o
   0   6   9      338.78      339.45      5.38 o
   1   6   9       63.96       59.29      2.98 o
   2   6   9      141.78      139.46      3.81 o
   3   6   9       12.69       17.32      1.94 o
   4   6   9      737.97      732.89     10.23 o
   5   6   9        1.51        5.60      1.64 o
   6   6   9      102.13       94.77      4.79 o
   7   6   9      108.55       88.65      5.28 o
   8   6   9      115.59      107.87      7.33 o
   9   6   9       81.03       86.24      9.12 o
  10   6   9      161.80      190.34     14.34 o
  11   6   9      226.47      262.07     28.71 o
 -10   7   9      315.68      347.11     15.25 o
  -9   7   9        5.38        5.00      3.27 o
  -8   7   9       17.94       19.35      3.44 o
  -7   7   9      537.24      559.32     13.04 o
  -6   7   9      304.71      284.49      7.70 o
  -5   7   9        4.63        1.43      1.59 o
  -4   7   9      643.49      659.65     12.29 o
  -3   7   9        2.99        2.72      1.81 o
  -2   7   9      245.67      245.27      6.42 o
  -1   7   9      967.11      924.83     14.33 o
   0   7   9      454.56      455.66      8.60 o
   1   7   9       28.96       33.09      2.54 o
   2   7   9     1528.68     1467.49     15.10 o
   3   7   9      312.97      296.55      6.54 o
   4   7   9       78.10       78.97      3.92 o
   5   7   9      440.15      434.24      8.88 o
   6   7   9       18.89       17.68      2.63 o
   7   7   9       91.37       88.26      5.78 o
   8   7   9        1.14        1.11      2.20 o
   9   7   9       42.49       33.40      4.86 o
  10   7   9        2.31        1.88      6.49 o
 -10   8   9       25.79       19.43      7.14 o
  -9   8   9       13.51       12.42      4.86 o
  -8   8   9       41.06       38.42      6.31 o
  -7   8   9       25.92       17.18      3.72 o
  -6   8   9      117.55      120.35      7.97 o
  -5   8   9        9.25        8.42      3.22 o
  -4   8   9       71.55       76.12      6.29 o
  -3   8   9      374.40      342.61      8.97 o
  -2   8   9      306.59      283.39      7.89 o
  -1   8   9       23.60       24.37      3.28 o
   0   8   9      117.43      115.49      5.25 o
   1   8   9       19.71       22.99      3.40 o
   2   8   9        0.24        2.23      2.27 o
   3   8   9      463.71      424.46     11.55 o
   4   8   9      128.39      120.65      5.78 o
   5   8   9        0.00        0.37      1.89 o
   6   8   9        1.70        3.74      2.23 o
   7   8   9        6.49        4.32      2.48 o
   8   8   9      112.45      128.04      7.47 o
   9   8   9      215.44      225.31     17.25 o
  -9   9   9       44.99       48.23      9.30 o
  -8   9   9       69.11       63.55     10.39 o
  -7   9   9        8.82       13.47      3.62 o
  -6   9   9      287.96      324.94     13.94 o
  -5   9   9        0.41        3.80      2.67 o
  -4   9   9      236.68      234.62      8.91 o
  -3   9   9      151.47      139.19      6.95 o
  -2   9   9      223.13      199.45      8.61 o
  -1   9   9        0.07       -1.19      1.93 o
   0   9   9     1251.65     1284.42     21.98 o
   1   9   9      666.33      650.65     12.69 o
   2   9   9        2.53        0.43      2.03 o
   3   9   9       64.17       66.56      5.38 o
   4   9   9      104.47       91.38      5.61 o
   5   9   9       69.54       66.15      5.16 o
   6   9   9       17.07       17.39      4.13 o
   7   9   9       20.10       22.53      4.92 o
   8   9   9       18.63       23.08      4.13 o
   9   9   9        0.02       -1.84      3.35 o
  -8  10   9      114.03      115.17     13.29 o
  -7  10   9       24.07       19.60      6.67 o
  -6  10   9        5.37       14.58      4.14 o
  -5  10   9      263.56      265.73     17.42 o
  -4  10   9       14.08       15.80      4.24 o
  -3  10   9       12.77        6.65      2.75 o
  -2  10   9      801.16      791.42     19.06 o
  -1  10   9       99.98      104.98      7.08 o
   0  10   9      249.12      227.94     12.87 o
   1  10   9      933.06      881.89     27.30 o
   2  10   9      123.62      112.65      8.82 o
   3  10   9       24.03       30.07      5.84 o
   4  10   9      239.25      241.93      9.67 o
   5  10   9        3.46        6.24      3.09 o
   6  10   9      181.58      197.57      8.95 o
   7  10   9       31.00       36.59      4.81 o
   8  10   9       44.29       40.45      6.52 o
  -7  11   9       36.30       29.89     11.17 o
  -6  11   9        0.83       -4.99      4.99 o
  -5  11   9        0.59        6.94      4.35 o
  -4  11   9        9.68        4.29      2.58 o
  -3  11   9        0.84        2.96      3.41 o
  -2  11   9      115.11      115.44      9.37 o
  -1  11   9      136.07      126.97      9.69 o
   0  11   9        1.07       -1.36      2.55 o
   1  11   9       31.28       28.91      6.71 o
   2  11   9       32.39       24.59      7.88 o
   3  11   9        0.01       -2.34      3.73 o
   4  11   9        1.24        1.69      3.20 o
   5  11   9        8.90        7.85      3.53 o
   6  11   9       67.20       77.26     11.28 o
   7  11   9        2.04        9.81      6.54 o
  -5  12   9      142.89      157.48     13.49 o
  -4  12   9      119.71      132.68     12.64 o
  -3  12   9      203.76      188.65     12.61 o
  -2  12   9       27.55       20.03      4.80 o
  -1  12   9      638.42      625.49     19.25 o
   0  12   9      219.03      222.97     15.23 o
   1  12   9       20.79       17.07      5.56 o
   2  12   9       15.04        6.56      6.62 o
   3  12   9       41.62       34.87      7.65 o
   4  12   9      249.78      258.49     21.42 o
   5  12   9       24.21       21.54      8.18 o
  -3  13   9       33.52       30.82     10.21 o
  -2  13   9       15.83       20.78      5.91 o
  -1  13   9        2.32       -0.95      4.41 o
   0  13   9        2.14       11.35      6.86 o
   1  13   9        1.74        8.02      6.03 o
   2  13   9       10.59       15.02      8.01 o
   3  13   9       66.45       70.00     13.96 o
 -11   0  10      121.61      108.31      9.15 o
 -10   0  10       66.71       66.30      8.38 o
  -9   0  10       72.69       76.79     15.99 o
  -8   0  10        4.31        6.56      2.37 o
  -7   0  10       85.69       91.10      4.58 o
  -6   0  10      425.58      432.96      9.11 o
  -5   0  10       22.20       42.72      4.35 o
  -4   0  10      167.35      156.55      6.94 o
  -3   0  10      367.67      428.34      7.04 o
  -2   0  10      229.79      207.90      5.22 o
  -1   0  10      697.43      679.26     10.29 o
   0   0  10      415.39      562.48      9.29 o
   1   0  10     1528.43     1814.65     19.88 o
   2   0  10     2968.27     3042.35     30.23 o
   3   0  10      487.02      462.08      8.01 o
   4   0  10        3.91        3.63      1.66 o
   5   0  10       13.90       16.94      3.62 o
   6   0  10        2.68       -0.96      4.95 o
   7   0  10        0.04       -2.17      2.17 o
   8   0  10      659.08      651.36     19.24 o
   9   0  10        0.14       -1.60      3.55 o
  10   0  10      240.95      221.06     15.88 o
  11   0  10       40.52       35.42     13.11 o
  12   0  10      133.43      170.92     22.77 o
 -12   1  10       12.14        8.55      8.52 o
 -11   1  10       58.89       54.45      6.44 o
 -10   1  10      607.19      616.50     13.60 o
  -9   1  10      504.27      525.25     13.97 o
  -8   1  10      204.79      217.01      5.44 o
  -7   1  10      386.15      392.64      6.83 o
  -6   1  10       94.77       92.21      3.26 o
  -5   1  10       33.67       30.45      2.42 o
  -4   1  10      163.46      157.67      2.99 o
  -3   1  10      212.93      243.99      4.03 o
  -2   1  10      115.17      101.02      2.22 o
  -1   1  10        3.52        9.36      1.02 o
   0   1  10      454.87      494.15      5.83 o
   1   1  10     1703.30     1664.35     12.34 o
   2   1  10      749.88      862.62      8.32 o
   3   1  10      466.19      475.05      6.00 o
   4   1  10        6.39        7.26      1.04 o
   5   1  10       13.53       15.98      2.04 o
   6   1  10       77.02       74.10      4.88 o
   7   1  10      470.17      482.16     14.63 o
   8   1  10       37.40       32.81      4.11 o
   9   1  10       10.70        8.19      3.39 o
  10   1  10      246.34      262.43     12.75 o
  11   1  10        0.05        1.05      3.22 o
  12   1  10        6.36        8.79      5.42 o
 -12   2  10       18.01       16.78      4.81 o
 -11   2  10      164.87      152.16     10.94 o
 -10   2  10       64.28       74.77      5.69 o
  -9   2  10       18.31       16.21      3.35 o
  -8   2  10       45.74       42.46      3.30 o
  -7   2  10        6.77        5.60      1.86 o
  -6   2  10      215.42      202.07      4.93 o
  -5   2  10      229.07      245.37      5.44 o
  -4   2  10       97.79      111.48      3.87 o
  -3   2  10       35.71       12.99      1.32 o
  -2   2  10       61.80       78.20      3.50 o
  -1   2  10       51.01       50.18      1.90 o
   0   2  10      572.28      552.09      6.18 o
   1   2  10        0.02        2.12      0.76 o
   2   2  10      100.94      112.08      2.67 o
   3   2  10       81.40      110.20      2.69 o
   4   2  10      486.63      514.47      7.74 o
   5   2  10      104.29      105.52      4.46 o
   6   2  10      732.41      663.44     14.36 o
   7   2  10       32.28       35.35      3.75 o
   8   2  10       39.34       40.17      4.07 o
   9   2  10        0.09        0.40      2.24 o
  10   2  10        0.16        3.47      3.05 o
  11   2  10        0.79       -0.10      3.20 o
 -12   3  10      122.26      122.38     12.00 o
 -11   3  10      197.75      222.78     10.61 o
 -10   3  10      175.28      161.52     11.42 o
  -9   3  10       14.06        9.76      3.01 o
  -8   3  10       40.53       42.01      3.58 o
  -7   3  10        0.27        2.81      1.42 o
  -6   3  10     1069.04     1055.93     12.54 o
  -5   3  10     1417.01     1390.57     16.74 o
  -4   3  10      679.98      594.05      8.79 o
  -3   3  10      642.82      603.36      7.23 o
  -2   3  10     2019.95     2143.68     17.31 o
  -1   3  10     1532.71     1518.27     12.35 o
   0   3  10        0.49        1.95      0.84 o
   1   3  10      226.38      223.73      3.86 o
   2   3  10      346.13      385.66      5.25 o
   3   3  10      143.04      131.25      2.73 o
   4   3  10      554.03      587.60     11.80 o
   5   3  10      761.26      731.25     12.31 o
   6   3  10       30.31       26.15      2.76 o
   7   3  10      495.69      481.69     11.26 o
   8   3  10      342.85      349.22      9.87 o
   9   3  10      139.74      138.89      9.39 o
  10   3  10      623.95      613.30     36.35 o
  11   3  10      126.75      139.92     13.85 o
 -11   4  10       76.73       82.53     10.74 o
 -10   4  10       17.11       14.82      4.48 o
  -9   4  10       42.53       48.65      4.61 o
  -8   4  10        7.94       11.88      2.70 o
  -7   4  10        1.03        1.15      1.39 o
  -6   4  10      513.44      459.55      9.05 o
  -5   4  10       20.60       27.71      2.75 o
  -4   4  10      288.65      267.04      6.19 o
  -3   4  10        5.32       11.10      1.56 o
  -2   4  10      185.60      204.49      3.92 o
  -1   4  10      184.86      215.37      3.59 o
   0   4  10      596.37      613.30      6.31 o
   1   4  10      134.25      137.84      3.13 o
   2   4  10       31.98       30.12      1.76 o
   3   4  10       16.04       25.91      2.25 o
   4   4  10      255.03      254.53      6.82 o
   5   4  10       54.44       76.56      4.26 o
   6   4  10        2.03       12.23      2.22 o
   7   4  10       61.18       63.57      4.29 o
   8   4  10       20.84       22.75      4.87 o
   9   4  10        5.75        7.98      3.43 o
  10   4  10      321.37      318.16     17.58 o
  11   4  10      140.17      108.91     17.92 o
 -11   5  10       24.18       26.07      4.96 o
 -10   5  10      109.92      103.57     16.18 o
  -9   5  10       36.33       31.35      3.99 o
  -8   5  10        1.16        2.66      2.08 o
  -7   5  10      566.57      524.71      9.86 o
  -6   5  10       71.48       42.93      3.47 o
  -5   5  10      439.93      471.60      9.57 o
  -4   5  10     1908.68     1961.01     25.53 o
  -3   5  10      193.45      186.97      5.33 o
  -2   5  10     1160.49     1090.50     12.50 o
  -1   5  10        2.90        7.57      1.19 o
   0   5  10       20.64       30.34      1.92 o
   1   5  10      372.70      346.51      5.08 o
   2   5  10      698.72      650.72      7.96 o
   3   5  10       33.36       33.94      2.87 o
   4   5  10      277.01      248.51      6.47 o
   5   5  10      199.62      195.48      5.97 o
   6   5  10       46.21       41.65      4.35 o
   7   5  10      553.30      559.78     13.14 o
   8   5  10      232.37      216.69      9.65 o
   9   5  10       82.30      107.74     10.17 o
  10   5  10      111.66      126.32     11.64 o
  11   5  10       26.32       28.71     10.93 o
 -11   6  10       29.91       25.37      5.15 o
 -10   6  10        6.72        3.10      3.13 o
  -9   6  10      114.79      120.57      8.62 o
  -8   6  10       45.69       50.37      4.81 o
  -7   6  10        1.00        0.83      1.88 o
  -6   6  10      348.74      344.69      8.03 o
  -5   6  10       11.66       29.51      3.00 o
  -4   6  10      339.82      286.76      7.51 o
  -3   6  10       91.85       84.73      4.44 o
  -2   6  10      131.12      119.61      4.94 o
  -1   6  10       85.58       92.75      4.40 o
   0   6  10      309.59      317.52      5.47 o
   1   6  10       69.19       70.50      3.20 o
   2   6  10       98.68       97.36      3.79 o
   3   6  10       12.33       15.78      2.87 o
   4   6  10       79.42       77.68      4.14 o
   5   6  10       10.91       11.26      2.19 o
   6   6  10      575.04      562.49     11.09 o
   7   6  10        0.15       -1.91      2.44 o
   8   6  10      374.90      387.97     17.91 o
   9   6  10      135.06      144.61     12.01 o
  10   6  10        6.73       -1.79      5.46 o
 -10   7  10       63.80       32.82      7.37 o
  -9   7  10       30.40        9.79      4.50 o
  -8   7  10      124.40      119.17      7.28 o
  -7   7  10      121.32      120.54      8.63 o
  -6   7  10      125.37      140.62      6.55 o
  -5   7  10       43.09       49.71      4.08 o
  -4   7  10      940.68      842.50     14.32 o
  -3   7  10        9.23        4.60      1.83 o
  -2   7  10       35.60       40.40      3.23 o
  -1   7  10       97.42      101.52      4.84 o
   0   7  10       19.88       22.26      3.07 o
   1   7  10       38.56       33.50      2.70 o
   2   7  10      115.55      110.05      4.89 o
   3   7  10        0.00        3.33      1.62 o
   4   7  10        0.04        0.58      1.31 o
   5   7  10       65.64       51.02      3.71 o
   6   7  10       76.50       74.00      4.55 o
   7   7  10       32.41       38.37      4.11 o
   8   7  10       34.60       40.15      4.63 o
   9   7  10      170.54      199.25     12.15 o
  10   7  10       60.83       53.59     13.53 o
 -10   8  10       26.41       21.91      7.72 o
  -9   8  10      203.84      204.99     16.85 o
  -8   8  10      132.75      103.70      9.86 o
  -7   8  10        0.23        3.09      2.52 o
  -6   8  10      269.23      284.93     10.37 o
  -5   8  10       60.05       64.74      5.25 o
  -4   8  10      223.21      200.86     10.09 o
  -3   8  10      201.95      209.21      8.00 o
  -2   8  10       15.72       11.16      2.51 o
  -1   8  10      128.27      123.73      6.20 o
   0   8  10      914.41      892.02     17.29 o
   1   8  10      158.94      169.78      6.30 o
   2   8  10      786.98      767.32     14.66 o
   3   8  10        6.29       10.06      1.99 o
   4   8  10      524.37      491.33     10.74 o
   5   8  10       14.66       10.05      2.99 o
   6   8  10      349.46      391.27      9.58 o
   7   8  10        0.01        0.56      2.30 o
   8   8  10      349.61      376.39     10.78 o
   9   8  10      315.06      323.83     26.20 o
  -9   9  10       77.54       61.29     10.56 o
  -8   9  10      131.55      140.38     13.86 o
  -7   9  10      150.92      152.29     14.78 o
  -6   9  10       43.51       55.30      9.62 o
  -5   9  10       31.43       36.85      5.36 o
  -4   9  10       58.71       69.86      5.73 o
  -3   9  10       70.85       75.74      5.32 o
  -2   9  10       42.86       56.67      4.60 o
  -1   9  10       54.27       50.23      5.10 o
   0   9  10      502.85      475.41     12.42 o
   1   9  10        0.06        3.50      2.69 o
   2   9  10      368.23      352.26     12.67 o
   3   9  10       16.69       13.11      4.18 o
   4   9  10       26.77       36.94      3.72 o
   5   9  10        0.02        1.35      2.23 o
   6   9  10      162.39      166.67      8.63 o
   7   9  10        0.22        1.77      2.68 o
   8   9  10        0.68        8.80      3.55 o
  -8  10  10       11.88        1.97      7.28 o
  -7  10  10      109.68       95.63     14.10 o
  -6  10  10        0.95        0.48      3.14 o
  -5  10  10       92.79       81.93     13.30 o
  -4  10  10      149.04      141.59      8.86 o
  -3  10  10       98.12       97.54      7.33 o
  -2  10  10        0.00       -1.56      1.63 o
  -1  10  10        1.15        3.29      2.82 o
   0  10  10      246.79      267.78     11.34 o
   1  10  10       44.18       30.00     27.41 o
   2  10  10        3.52        5.69      4.31 o
   3  10  10       15.56       15.35      4.33 o
   4  10  10        0.46        2.31      2.70 o
   5  10  10        2.56        5.58      3.08 o
   6  10  10      388.32      408.50     12.00 o
   7  10  10      286.75      314.34     11.99 o
   8  10  10       10.39       12.13      8.61 o
  -7  11  10       12.11        2.58      6.50 o
  -6  11  10       15.63       23.22      6.37 o
  -5  11  10      329.80      349.47     12.66 o
  -4  11  10      232.24      244.89     10.46 o
  -3  11  10       23.79       16.92      4.44 o
  -2  11  10      472.42      476.15     24.92 o
  -1  11  10       23.60       18.56      5.86 o
   0  11  10      104.63      101.21     22.00 o
   1  11  10        7.32        2.81      3.86 o
   2  11  10       24.72       12.02      7.22 o
   3  11  10       40.81       41.30      7.89 o
   4  11  10       10.82       11.25      5.42 o
   5  11  10      135.85      132.01      9.11 o
   6  11  10       79.87       85.24      8.66 o
  -5  12  10       30.49       30.23      5.79 o
  -4  12  10       40.34       33.92     16.45 o
  -3  12  10        0.74       -1.31      3.49 o
  -2  12  10       13.67       23.41      5.70 o
  -1  12  10       85.48       96.41      8.87 o
   0  12  10      102.64       97.22     26.21 o
   1  12  10       17.61        3.36      4.29 o
   2  12  10        1.77        9.26      5.32 o
   3  12  10       14.17       18.70      8.28 o
   4  12  10       79.65      100.31     16.37 o
   5  12  10       41.72       39.87     10.99 o
  -2  13  10        4.44        6.92      6.45 o
  -1  13  10        7.82        3.56      6.17 o
   0  13  10       42.42       30.11      9.66 o
   1  13  10       23.33       27.69      9.88 o
   2  13  10        0.26       -0.75      5.13 o
 -12   1  11       22.70       19.32      5.27 o
 -11   1  11       24.30       21.35      4.10 o
 -10   1  11      522.52      512.30     14.10 o
  -9   1  11      105.17      116.95     11.76 o
  -8   1  11      394.21      374.65      9.66 o
  -7   1  11        0.37        0.54      1.42 o
  -6   1  11       64.49       56.62      3.53 o
  -5   1  11      124.80      125.00      3.85 o
  -4   1  11      124.68      126.03      3.25 o
  -3   1  11      122.42      109.32      2.91 o
  -2   1  11      954.65      970.74      8.76 o
  -1   1  11       39.61       62.95      2.24 o
   0   1  11      854.42      914.83      8.93 o
   1   1  11     2415.48     2361.18     18.97 o
   2   1  11      168.06      195.29      3.61 o
   3   1  11     2906.67     2819.29     20.76 o
   4   1  11      785.02      800.70     11.48 o
   5   1  11      735.94      726.91     11.12 o
   6   1  11     2662.39     2587.15     30.95 o
   7   1  11      441.82      408.86     13.59 o
   8   1  11      882.68      873.54     16.42 o
   9   1  11      453.81      432.08     16.15 o
  10   1  11        0.63       -0.10      2.94 o
  11   1  11        2.78        0.48      4.24 o
 -12   2  11        5.13        1.80      3.94 o
 -11   2  11       17.81       22.37      7.01 o
 -10   2  11      196.26      211.41      9.70 o
  -9   2  11        3.06        2.45      2.47 o
  -8   2  11      336.73      302.41      9.06 o
  -7   2  11       12.32       11.08      1.95 o
  -6   2  11      781.50      716.84     12.05 o
  -5   2  11      175.83      178.24      4.99 o
  -4   2  11      482.12      508.05      9.86 o
  -3   2  11       30.63       62.27      2.58 o
  -2   2  11      668.38      703.12      7.93 o
  -1   2  11      176.39      186.75      3.35 o
   0   2  11       14.75        4.38      0.96 o
   1   2  11       85.31      102.19      3.38 o
   2   2  11     1107.69      997.90      9.56 o
   3   2  11       94.08       88.72      2.88 o
   4   2  11        2.32        3.58      1.48 o
   5   2  11       62.35       79.17      4.01 o
   6   2  11        8.73        9.88      2.66 o
   7   2  11      105.58      120.37      7.71 o
   8   2  11      548.07      550.34     12.74 o
   9   2  11      229.75      208.08     11.33 o
  10   2  11      258.93      256.03     17.75 o
  11   2  11        7.10        3.46      9.63 o
 -11   3  11       94.13       95.52      7.82 o
 -10   3  11        0.22        0.36      2.43 o
  -9   3  11        0.16        0.05      2.17 o
  -8   3  11      118.42      102.34      5.23 o
  -7   3  11       25.39       20.09      2.68 o
  -6   3  11        8.79       11.07      1.87 o
  -5   3  11       68.59       78.37      5.19 o
  -4   3  11        1.26        1.47      1.07 o
  -3   3  11      110.44      114.71      3.70 o
  -2   3  11      657.79      687.57      8.04 o
  -1   3  11      692.51      769.80      7.82 o
   0   3  11        0.37       -0.76      0.76 o
   1   3  11      387.65      399.58      5.71 o
   2   3  11       39.44       41.92      2.09 o
   3   3  11      741.17      667.63      9.25 o
   4   3  11      696.11      653.86     10.58 o
   5   3  11       14.41       19.03      2.41 o
   6   3  11      384.45      352.70     10.37 o
   7   3  11        3.07        3.46      2.05 o
   8   3  11      192.49      187.63     10.06 o
   9   3  11       80.62       82.50      8.12 o
  10   3  11       14.67       20.84      4.51 o
  11   3  11       29.68       13.34     14.01 o
 -11   4  11        0.05       -0.57      2.67 o
 -10   4  11      192.20      175.70     11.37 o
  -9   4  11       55.51       54.71      5.87 o
  -8   4  11      161.59      154.39      7.37 o
  -7   4  11       41.62       36.35      3.06 o
  -6   4  11       77.60      103.15      4.83 o
  -5   4  11       69.69       67.91      4.12 o
  -4   4  11      502.37      431.83      7.72 o
  -3   4  11      164.48      134.64      4.03 o
  -2   4  11      156.46      169.11      4.17 o
  -1   4  11      118.29      107.28      3.37 o
   0   4  11     1066.31      965.51      8.67 o
   1   4  11      166.54      169.15      3.67 o
   2   4  11      354.90      371.74      5.49 o
   3   4  11       44.74       45.41      3.02 o
   4   4  11      959.61      911.05     13.24 o
   5   4  11       19.71       21.06      3.02 o
   6   4  11       77.03       78.58      4.64 o
   7   4  11      131.97      126.25      6.88 o
   8   4  11      151.02      164.58      9.99 o
   9   4  11       14.64       11.25      3.70 o
  10   4  11       41.34       37.70      5.64 o
  11   4  11      101.09       79.71     15.80 o
 -11   5  11      107.38      107.58      9.94 o
 -10   5  11       50.37       54.73     12.35 o
  -9   5  11        2.00        3.02      2.33 o
  -8   5  11      111.27      120.90      7.01 o
  -7   5  11       49.72       49.05      3.62 o
  -6   5  11       11.85        5.10      1.87 o
  -5   5  11      178.57      134.19      5.31 o
  -4   5  11      712.09      708.32     12.11 o
  -3   5  11      639.75      644.73     10.37 o
  -2   5  11      548.74      537.19      9.61 o
  -1   5  11       47.39       48.03      2.73 o
   0   5  11       38.94       36.11      2.12 o
   1   5  11       82.96       80.20      3.31 o
   2   5  11       39.24       50.29      2.51 o
   3   5  11       71.07       78.30      4.28 o
   4   5  11        1.04        4.06      2.00 o
   5   5  11       11.44       11.06      2.19 o
   6   5  11      199.89      217.39      7.66 o
   7   5  11      119.14      129.74      6.10 o
   8   5  11       14.42       13.88      3.76 o
   9   5  11       35.50       25.83      6.35 o
  10   5  11      180.56      178.70     14.06 o
 -10   6  11       42.09       51.77      7.54 o
  -9   6  11       17.56       10.83      3.02 o
  -8   6  11       10.13        5.02      2.38 o
  -7   6  11      175.02      182.82      7.77 o
  -6   6  11      169.43      152.58      6.26 o
  -5   6  11        7.31        6.39      2.01 o
  -4   6  11       93.70      102.58      5.38 o
  -3   6  11      116.31      126.24      5.24 o
  -2   6  11      446.57      434.11      8.50 o
  -1   6  11      172.40      144.22      5.83 o
   0   6  11        2.92        2.99      1.37 o
   1   6  11       24.94       33.97      2.36 o
   2   6  11     1176.91     1118.89     13.24 o
   3   6  11        0.03       -0.12      0.88 o
   4   6  11      543.67      523.60      9.38 o
   5   6  11        1.13        4.10      1.76 o
   6   6  11       20.89       15.02      2.76 o
   7   6  11        1.46        0.32      2.32 o
   8   6  11       66.33       64.03      7.90 o
   9   6  11        6.42        2.56      4.20 o
  10   6  11        4.12       -1.24      5.23 o
 -10   7  11       45.40       38.78      5.98 o
  -9   7  11      499.76      523.15     23.78 o
  -8   7  11       60.10       75.64      6.04 o
  -7   7  11       68.36       68.38      6.08 o
  -6   7  11      470.30      518.61     13.85 o
  -5   7  11      487.99      477.96     10.70 o
  -4   7  11        6.18        2.31      1.66 o
  -3   7  11      103.53       88.90      5.38 o
  -2   7  11        5.25       -0.75      1.77 o
  -1   7  11      172.36      170.34      5.46 o
   0   7  11      984.71      962.40     15.08 o
   1   7  11      584.06      559.94      9.38 o
   2   7  11       46.47       56.43      4.34 o
   3   7  11      285.98      278.32      7.14 o
   4   7  11      516.50      494.64      9.37 o
   5   7  11        3.38        0.23      1.59 o
   6   7  11      328.26      327.89      8.84 o
   7   7  11       60.73       58.19      5.34 o
   8   7  11       14.76       12.99      4.21 o
   9   7  11        1.37        5.40      3.72 o
  10   7  11      110.66      105.20     17.97 o
  -9   8  11       53.72       48.80      7.53 o
  -8   8  11       22.66       19.55      4.02 o
  -7   8  11       48.17       49.48      6.17 o
  -6   8  11       98.84       96.71      7.37 o
  -5   8  11        6.46       13.68      2.96 o
  -4   8  11       19.51       12.38      2.45 o
  -3   8  11        1.30        5.85      1.96 o
  -2   8  11       41.66       39.04      3.86 o
  -1   8  11        5.34        0.82      1.78 o
   0   8  11        0.52        7.56      3.34 o
   1   8  11       58.34       55.98      9.68 o
   2   8  11        0.81        5.54      2.49 o
   3   8  11       27.91       24.33      3.05 o
   4   8  11       34.84       29.21      4.84 o
   5   8  11        3.86        3.33      2.37 o
   6   8  11       12.46       11.97      2.78 o
   7   8  11       62.87       60.70      5.85 o
   8   8  11        2.12        3.06      2.76 o
   9   8  11       55.43       73.94     15.75 o
  -9   9  11      101.26      102.17     18.51 o
  -8   9  11      165.08      137.61     14.02 o
  -7   9  11        5.85        8.93      3.99 o
  -6   9  11      198.84      218.35     11.49 o
  -5   9  11        6.23        5.49      3.29 o
  -4   9  11        3.66       -0.08      2.40 o
  -3   9  11      273.91      272.58      8.49 o
  -2   9  11      114.66      116.49      6.83 o
  -1   9  11      121.35      108.43      6.53 o
   0   9  11        0.24        0.66      1.89 o
   1   9  11      117.00      122.56      8.89 o
   2   9  11        0.06        4.57      3.68 o
   3   9  11      529.35      516.25     15.98 o
   4   9  11      559.01      543.58     14.34 o
   5   9  11       13.02        9.18      3.39 o
   6   9  11        6.70       10.22      3.41 o
   7   9  11        0.55        3.52      3.21 o
   8   9  11      272.40      268.18     17.43 o
  -8  10  11        7.45        0.05      7.19 o
  -7  10  11       87.60       88.10     10.69 o
  -6  10  11       59.64       60.35      7.38 o
  -5  10  11       62.43       75.22      8.12 o
  -4  10  11      108.33      105.00      7.91 o
  -3  10  11       58.25       55.03      5.81 o
  -2  10  11       54.96       42.92      4.66 o
  -1  10  11      144.11      144.20     11.08 o
   0  10  11        5.30        8.08      3.41 o
   1  10  11       96.10       95.24     10.37 o
   2  10  11      677.88      652.80     33.47 o
   3  10  11       45.58       48.78      7.95 o
   4  10  11      324.49      368.19     17.93 o
   5  10  11      140.27      137.10     10.38 o
   6  10  11       12.32       15.28      4.98 o
   7  10  11      242.31      277.59     13.14 o
  -6  11  11        9.46        6.87      4.10 o
  -5  11  11        0.04        3.62      3.58 o
  -4  11  11        0.63        4.32      3.14 o
  -3  11  11        2.19        3.92      3.07 o
  -2  11  11       14.33        9.20      4.30 o
  -1  11  11        1.95        3.58      5.00 o
   0  11  11      103.50      109.38     11.59 o
   1  11  11      150.31      126.12     23.09 o
   2  11  11       69.98       63.28      9.22 o
   3  11  11        0.67        4.63      5.20 o
   4  11  11       82.08       84.03     10.76 o
   5  11  11      222.47      252.76     21.09 o
   6  11  11      176.60      140.66     13.42 o
  -5  12  11       22.91       22.92      6.66 o
  -4  12  11      136.05      136.50     14.88 o
  -3  12  11       11.77       10.96      5.08 o
  -2  12  11      152.68      138.58     12.80 o
  -1  12  11       34.97       10.82      6.57 o
   0  12  11      288.81      299.05     17.24 o
   1  12  11       12.98        6.89      4.71 o
   2  12  11      204.02      204.88     21.91 o
   3  12  11       70.03      109.11     16.51 o
   4  12  11      454.76      490.34     30.27 o
  -1  13  11        8.23        5.25      5.80 o
   0  13  11       16.98       23.44      8.42 o
   1  13  11       27.48       11.27      7.65 o
 -12   0  12       56.51       52.92     13.64 o
 -11   0  12       27.93       25.33      6.05 o
 -10   0  12       37.10       33.00      9.30 o
  -9   0  12        5.16        0.88      4.65 o
  -8   0  12     1800.09     1787.41     36.62 o
  -7   0  12      705.10      721.32     21.85 o
  -6   0  12      106.24      104.55      7.51 o
  -5   0  12       22.93       17.03      4.01 o
  -4   0  12     2127.61     2132.02     30.46 o
  -3   0  12      402.23      338.63      6.63 o
  -2   0  12     3265.76     3027.87     30.38 o
  -1   0  12       12.94       23.59      2.38 o
   0   0  12      443.03      471.79      8.31 o
   1   0  12        0.17       -0.99      0.99 o
   2   0  12       36.12       16.38      2.00 o
   3   0  12        1.65        0.24      1.17 o
   4   0  12       84.96       60.06      3.86 o
   5   0  12      433.84      493.82     20.61 o
   6   0  12     3657.42     3517.39     55.65 o
   7   0  12     1327.32     1310.69     30.41 o
   8   0  12      568.77      594.27     19.14 o
   9   0  12        5.71        2.83      3.54 o
  10   0  12        5.62        7.58      4.95 o
  11   0  12      138.90      139.43     20.27 o
 -12   1  12       69.98       69.38      9.97 o
 -11   1  12       17.41       20.50      4.84 o
 -10   1  12       64.97       69.66      7.23 o
  -9   1  12        0.03        5.89      3.40 o
  -8   1  12      102.24      104.22      5.20 o
  -7   1  12       26.48       29.19      3.25 o
  -6   1  12      567.32      557.01     10.66 o
  -5   1  12      248.69      234.10      5.38 o
  -4   1  12        1.90        1.49      1.30 o
  -3   1  12       93.78      100.56      3.04 o
  -2   1  12        0.05        3.01      0.99 o
  -1   1  12        0.21        2.65      0.88 o
   0   1  12      402.30      414.12      5.50 o
   1   1  12      469.43      488.64      6.37 o
   2   1  12      232.63      233.78      4.13 o
   3   1  12       84.96      103.57      3.24 o
   4   1  12      377.11      376.69      7.57 o
   5   1  12      269.96      250.10      7.57 o
   6   1  12      119.22      120.45      6.43 o
   7   1  12        0.34        6.22      2.27 o
   8   1  12        5.24        3.10      2.13 o
   9   1  12       97.69      101.08      8.27 o
  10   1  12        6.34        2.20      3.18 o
  11   1  12       90.63       77.23     10.87 o
 -11   2  12        8.47        4.27      3.22 o
 -10   2  12      120.58      130.20      8.54 o
  -9   2  12       68.17       60.81      5.79 o
  -8   2  12       14.58       17.86      2.74 o
  -7   2  12       18.16       18.72      2.84 o
  -6   2  12       41.17       28.48      2.65 o
  -5   2  12      121.19      128.94      5.50 o
  -4   2  12      808.49      755.35     11.27 o
  -3   2  12       19.20       13.67      1.81 o
  -2   2  12      791.49      783.71      8.77 o
  -1   2  12      133.91      113.84      2.84 o
   0   2  12      869.34      899.39      9.28 o
   1   2  12       10.21       18.76      1.57 o
   2   2  12       54.77       42.58      2.21 o
   3   2  12      366.87      400.79      6.08 o
   4   2  12      926.48      885.85     12.75 o
   5   2  12      348.08      343.16      7.65 o
   6   2  12       93.66       80.17      5.35 o
   7   2  12        1.25       -1.62      1.62 o
   8   2  12      238.07      226.90     10.02 o
   9   2  12      350.58      360.65     13.17 o
  10   2  12       40.04       44.32      6.06 o
  11   2  12        4.46        2.14      4.23 o
 -11   3  12        4.29        5.14      3.40 o
 -10   3  12        6.09       12.19      3.73 o
  -9   3  12      149.15      150.23      9.05 o
  -8   3  12      270.90      277.17     11.29 o
  -7   3  12       58.36       47.25      3.56 o
  -6   3  12       25.29       27.76      2.98 o
  -5   3  12       83.35       85.33      6.31 o
  -4   3  12     1143.71     1075.45     13.43 o
  -3   3  12     1324.67     1247.19     15.91 o
  -2   3  12      534.74      482.42      7.63 o
  -1   3  12     1056.53      967.73     11.19 o
   0   3  12      999.11      991.37      9.82 o
   1   3  12       35.00       32.36      2.23 o
   2   3  12     1630.58     1585.10     14.84 o
   3   3  12       89.55       90.85      4.16 o
   4   3  12     1398.26     1347.25     17.02 o
   5   3  12     1288.27     1242.13     16.57 o
   6   3  12       53.62       54.95      5.88 o
   7   3  12        6.17        9.50      2.45 o
   8   3  12      565.87      571.43     16.09 o
   9   3  12      553.67      554.26     16.61 o
  10   3  12      125.60      119.05     10.00 o
  11   3  12       91.52      109.62     12.70 o
 -11   4  12        4.48        5.55      3.91 o
 -10   4  12       52.98       45.36      7.97 o
  -9   4  12       40.98       40.44      5.04 o
  -8   4  12      131.35      114.48      8.71 o
  -7   4  12       47.08       46.34      4.05 o
  -6   4  12        0.84        4.21      1.74 o
  -5   4  12       57.03       56.32      3.87 o
  -4   4  12      514.30      464.66      8.67 o
  -3   4  12      126.35      129.43      4.18 o
  -2   4  12        2.50        9.88      1.71 o
  -1   4  12       11.89       11.59      1.68 o
   0   4  12       35.71       33.34      2.72 o
   1   4  12      349.25      344.31      5.44 o
   2   4  12     2332.19     2249.92     18.26 o
   3   4  12       27.97       27.67      3.26 o
   4   4  12       46.69       45.91      3.43 o
   5   4  12      153.67      147.40      5.77 o
   6   4  12       22.39       23.75      3.31 o
   7   4  12       49.38       55.99      5.17 o
   8   4  12       16.32       11.61      3.53 o
   9   4  12       13.81       15.72      4.20 o
  10   4  12       23.71       21.45      4.97 o
  11   4  12       15.29       26.41      9.95 o
 -11   5  12        4.66        6.11      7.30 o
 -10   5  12        4.00        4.91      3.64 o
  -9   5  12       26.35       23.02      4.13 o
  -8   5  12       59.23       41.31      4.85 o
  -7   5  12       40.61       45.25      7.02 o
  -6   5  12      238.10      211.52      6.63 o
  -5   5  12      367.35      300.71      9.45 o
  -4   5  12       15.43       35.25      3.07 o
  -3   5  12      939.59      910.10     13.02 o
  -2   5  12       14.16       10.55      2.92 o
  -1   5  12     2085.45     1946.51     19.35 o
   0   5  12     1430.29     1360.13     14.38 o
   1   5  12       16.56        9.81      1.38 o
   2   5  12     2206.65     2123.66     21.88 o
   3   5  12     1212.57     1139.32     15.48 o
   4   5  12      464.67      432.09      9.03 o
   5   5  12      137.08      126.51      5.84 o
   6   5  12       18.52       17.56      2.75 o
   7   5  12        0.08        5.05      2.54 o
   8   5  12       43.81       51.92      7.11 o
   9   5  12      227.47      230.20     14.23 o
  10   5  12       64.18       61.12     14.48 o
 -10   6  12      135.93      148.96     18.14 o
  -9   6  12       26.33       17.94      4.40 o
  -8   6  12      293.20      273.77     10.28 o
  -7   6  12       71.43       62.99      5.73 o
  -6   6  12       36.67       41.37      4.29 o
  -5   6  12      166.81      155.85      6.98 o
  -4   6  12      341.26      326.49      7.75 o
  -3   6  12       11.59       10.98      2.09 o
  -2   6  12     1568.46     1472.89     18.57 o
  -1   6  12      819.96      821.88     12.27 o
   0   6  12        6.68        8.09      2.13 o
   1   6  12      191.34      194.86      4.69 o
   2   6  12       20.22       26.57      2.65 o
   3   6  12       90.72      100.93      4.65 o
   4   6  12      349.92      337.47      8.08 o
   5   6  12        0.91        1.95      1.79 o
   6   6  12        0.18       -0.20      1.82 o
   7   6  12      175.09      155.12      7.51 o
   8   6  12        2.65       10.03      4.15 o
   9   6  12        5.17        0.39      4.11 o
  10   6  12       60.65       45.98     13.54 o
 -10   7  12        6.73        5.39      5.43 o
  -9   7  12        7.92        5.13      3.75 o
  -8   7  12       11.94        7.25      3.54 o
  -7   7  12       16.61       19.90      3.78 o
  -6   7  12      123.33      116.59      7.73 o
  -5   7  12       98.07       89.96      6.83 o
  -4   7  12       68.58       61.59      4.26 o
  -3   7  12      388.28      329.15      7.98 o
  -2   7  12        0.00        2.86      1.70 o
  -1   7  12      379.60      392.46      8.43 o
   0   7  12      278.89      277.45      7.30 o
   1   7  12      124.62      124.52      5.30 o
   2   7  12     1002.64     1002.95     15.38 o
   3   7  12      533.82      534.31     15.42 o
   4   7  12        8.99       10.07      2.24 o
   5   7  12       83.64       89.45      4.89 o
   6   7  12       83.15       69.76      6.82 o
   7   7  12       25.54       18.59      3.88 o
   8   7  12        3.16        4.02      3.50 o
   9   7  12       42.28       28.89      7.83 o
  -9   8  12       37.76       29.50      9.28 o
  -8   8  12       55.38       51.04      5.76 o
  -7   8  12       41.73       35.09      8.30 o
  -6   8  12        6.92        6.97      3.03 o
  -5   8  12      414.64      409.32     11.21 o
  -4   8  12      372.36      382.10      9.16 o
  -3   8  12        4.22        5.17      2.18 o
  -2   8  12      474.80      451.15     10.59 o
  -1   8  12      301.77      287.68      8.90 o
   0   8  12      684.33      671.89     13.80 o
   1   8  12        4.40        6.25      3.12 o
   2   8  12      123.85      126.68     11.77 o
   3   8  12      273.83      261.60      8.15 o
   4   8  12      327.05      325.59      9.95 o
   5   8  12       86.16       80.22      5.61 o
   6   8  12      258.66      250.72      9.20 o
   7   8  12        1.73        1.65      2.98 o
   8   8  12      138.53      120.16     12.64 o
   9   8  12        8.50        1.40      6.75 o
  -8   9  12       49.78       34.98      7.86 o
  -7   9  12      157.68      161.43     21.39 o
  -6   9  12      217.01      245.58     12.40 o
  -5   9  12       47.53       55.54      5.89 o
  -4   9  12        7.56        5.97      2.67 o
  -3   9  12       28.23       33.47      4.39 o
  -2   9  12      174.65      159.69      8.20 o
  -1   9  12        2.06        9.80      2.72 o
   0   9  12        6.53        3.62      2.48 o
   1   9  12       53.17       44.97      8.59 o
   2   9  12       49.43       44.53      9.04 o
   3   9  12      272.18      285.45     15.21 o
   4   9  12       87.45       81.97      9.93 o
   5   9  12      106.25      104.82      7.71 o
   6   9  12       10.19       12.82      3.64 o
   7   9  12      349.95      364.42     14.73 o
   8   9  12        4.66        6.07      7.93 o
  -7  10  12        1.45        0.02      3.90 o
  -6  10  12       34.26       30.83      5.13 o
  -5  10  12       13.53       15.21      3.99 o
  -4  10  12       27.76       25.05      4.52 o
  -3  10  12       77.05       80.93      6.95 o
  -2  10  12      264.21      263.40     10.17 o
  -1  10  12       19.72       21.04      3.95 o
   0  10  12      190.23      187.26     15.86 o
   1  10  12       56.48       54.17      8.29 o
   2  10  12       16.15       21.81      7.12 o
   3  10  12        1.12        3.04      4.52 o
   4  10  12        0.97        0.13      4.57 o
   5  10  12      239.51      218.40     17.12 o
   6  10  12       97.04       79.27      9.93 o
   7  10  12       79.20       69.35      9.69 o
  -6  11  12        3.47        3.99      4.66 o
  -5  11  12       66.20       55.28      8.30 o
  -4  11  12      265.08      279.86     11.49 o
  -3  11  12       74.52       69.88      6.85 o
  -2  11  12        0.23        3.85      3.14 o
  -1  11  12      255.77      246.88     14.93 o
   0  11  12       41.94       46.85      8.34 o
   1  11  12       27.81       31.24      7.65 o
   2  11  12       47.10       49.05      8.56 o
   3  11  12       23.62       29.27      7.06 o
   4  11  12        4.73       15.28      8.13 o
   5  11  12       30.55       20.74      8.86 o
  -4  12  12       29.60       31.80      8.83 o
  -3  12  12       21.14        9.28      4.76 o
  -2  12  12       13.27        8.41      9.53 o
  -1  12  12      290.79      339.77     24.90 o
   0  12  12       31.86       32.17      9.55 o
   1  12  12       15.19        7.95      6.46 o
   2  12  12        1.38        5.98      6.24 o
   3  12  12       35.10       19.40      8.51 o
   4  12  12       25.15       27.17      9.78 o
 -11   1  13        4.94        1.06      3.70 o
 -10   1  13       40.90       43.17      7.13 o
  -9   1  13      384.91      365.24     16.16 o
  -8   1  13      140.40      149.16      9.49 o
  -7   1  13     1147.24     1112.50     17.04 o
  -6   1  13       94.39       99.00      4.68 o
  -5   1  13      624.26      571.88     14.51 o
  -4   1  13     2619.15     2472.92     25.73 o
  -3   1  13     1000.91      975.81     16.85 o
  -2   1  13     1018.75      988.72     10.05 o
  -1   1  13     1003.31      943.23      9.28 o
   0   1  13      437.68      445.79      5.96 o
   1   1  13      520.40      523.53      7.44 o
   2   1  13      320.31      300.81      5.29 o
   3   1  13        0.12       -0.07      0.94 o
   4   1  13     1721.56     1644.56     19.33 o
   5   1  13     1585.13     1535.86     21.70 o
   6   1  13        6.69        5.64      2.23 o
   7   1  13      587.63      603.02     13.42 o
   8   1  13      920.74      923.57     22.24 o
   9   1  13        0.76       -0.25      2.56 o
  10   1  13       40.21       33.90      5.56 o
  11   1  13      171.07      187.02     16.58 o
 -11   2  13      107.95      111.43      9.68 o
 -10   2  13       85.84       66.11      7.42 o
  -9   2  13      174.68      172.09     10.40 o
  -8   2  13      664.48      667.12     21.70 o
  -7   2  13       33.72       28.85      3.12 o
  -6   2  13      991.36      915.01     16.79 o
  -5   2  13      363.70      370.69      7.75 o
  -4   2  13      716.83      723.27     10.47 o
  -3   2  13       21.12       22.32      2.22 o
  -2   2  13      180.27      175.04      5.17 o
  -1   2  13       44.56       44.29      2.25 o
   0   2  13     1398.83     1320.32     12.26 o
   1   2  13      114.73      121.22      3.48 o
   2   2  13      253.49      274.76      5.08 o
   3   2  13      602.38      604.71      9.50 o
   4   2  13     2081.97     1926.08     21.86 o
   5   2  13      529.96      532.67      9.94 o
   6   2  13       81.18       80.96      5.51 o
   7   2  13       22.97       19.53      3.20 o
   8   2  13        0.15        0.57      3.01 o
   9   2  13       53.84       57.75      6.59 o
  10   2  13       56.72       41.90      5.97 o
  11   2  13       11.36        8.22      5.31 o
 -11   3  13        1.40        0.83      4.22 o
 -10   3  13      134.86      137.01     10.27 o
  -9   3  13      107.70      107.19      8.82 o
  -8   3  13       49.21       50.06     12.49 o
  -7   3  13      150.05      130.38      6.47 o
  -6   3  13      147.91      125.71      5.62 o
  -5   3  13       16.23       20.80      2.27 o
  -4   3  13       44.53       44.14      3.06 o
  -3   3  13      463.02      419.58      7.73 o
  -2   3  13     1614.46     1580.28     18.88 o
  -1   3  13     2542.19     2417.71     22.77 o
   0   3  13       38.58       39.48      2.80 o
   1   3  13      743.46      695.64      8.71 o
   2   3  13       89.31       85.59      3.26 o
   3   3  13      385.86      398.15      8.16 o
   4   3  13      144.88      124.10      6.65 o
   5   3  13       93.11       84.16      4.72 o
   6   3  13        0.85        2.95      2.13 o
   7   3  13      221.69      209.27      8.64 o
   8   3  13       19.50       15.88      3.92 o
   9   3  13       76.32       72.00      7.36 o
  10   3  13      445.59      446.13     16.10 o
  11   3  13       40.14       26.56     11.39 o
 -11   4  13       79.87       76.40     14.42 o
 -10   4  13       83.35       82.25     10.64 o
  -9   4  13      142.83      148.29     10.53 o
  -8   4  13      439.74      474.55     15.49 o
  -7   4  13        0.41        2.50      2.18 o
  -6   4  13     1380.70     1329.33     20.08 o
  -5   4  13       49.07       38.30      3.20 o
  -4   4  13      410.59      374.38      9.51 o
  -3   4  13      175.12      176.04      5.10 o
  -2   4  13       15.76       16.37      2.17 o
  -1   4  13       42.85       37.46      2.88 o
   0   4  13      531.82      490.72      8.15 o
   1   4  13     1073.87     1091.80     11.14 o
   2   4  13      571.63      514.07      7.01 o
   3   4  13      299.50      324.77      7.49 o
   4   4  13       69.53       84.65      4.89 o
   5   4  13       89.42      101.77      5.29 o
   6   4  13      147.73      143.23      6.09 o
   7   4  13      196.91      205.43      8.42 o
   8   4  13       56.00       51.87      6.68 o
   9   4  13       77.74       68.47      7.13 o
  10   4  13        0.05       -0.75      4.01 o
 -10   5  13      178.43      222.43     12.03 o
  -9   5  13      106.81      105.09      9.12 o
  -8   5  13       19.20       19.31      4.40 o
  -7   5  13       51.14       47.63      4.96 o
  -6   5  13       22.41       15.01      2.65 o
  -5   5  13       23.12       19.42      2.54 o
  -4   5  13        0.84        3.50      1.64 o
  -3   5  13       53.91       62.42      3.87 o
  -2   5  13       33.76       30.02      2.51 o
  -1   5  13      142.10      149.77      4.59 o
   0   5  13      129.95      139.58      4.43 o
   1   5  13      711.72      668.86      8.69 o
   2   5  13      670.21      640.37     10.25 o
   3   5  13       20.76       22.01      3.35 o
   4   5  13      666.35      671.29     11.78 o
   5   5  13       27.07       19.97      2.76 o
   6   5  13       50.71       56.42      4.33 o
   7   5  13      431.82      450.49     14.02 o
   8   5  13       13.89       12.19      4.88 o
   9   5  13        3.89        2.90      4.16 o
  10   5  13       90.56       81.05     16.52 o
 -10   6  13        6.13        3.21      5.01 o
  -9   6  13        6.87       11.96      4.25 o
  -8   6  13      204.74      186.99     10.03 o
  -7   6  13      270.46      265.62     12.40 o
  -6   6  13       97.56       93.70      6.80 o
  -5   6  13        7.54        9.42      2.23 o
  -4   6  13      199.02      192.51      6.69 o
  -3   6  13        9.28        4.41      1.81 o
  -2   6  13        4.92        5.42      1.81 o
  -1   6  13      240.54      253.19      6.60 o
   0   6  13     1885.91     1855.41     19.28 o
   1   6  13     1453.40     1435.53     16.86 o
   2   6  13      436.65      423.37      8.46 o
   3   6  13       67.10       66.25      4.14 o
   4   6  13       41.56       48.56      3.88 o
   5   6  13       13.56       21.36      2.87 o
   6   6  13      110.56      114.72      6.10 o
   7   6  13       22.38       32.37      4.87 o
   8   6  13       29.46       22.52      5.45 o
   9   6  13        9.02        5.27     15.37 o
  -9   7  13       13.37        7.92      4.00 o
  -8   7  13      177.34      168.70      9.91 o
  -7   7  13      237.19      231.24      9.75 o
  -6   7  13        6.90        4.62      3.19 o
  -5   7  13      247.51      252.75      7.97 o
  -4   7  13      139.52      155.11      6.31 o
  -3   7  13        0.74        3.51      1.88 o
  -2   7  13       45.01       41.81      3.50 o
  -1   7  13       10.56       10.68      2.90 o
   0   7  13      379.00      365.83      8.61 o
   1   7  13      505.05      484.06     20.24 o
   2   7  13      371.44      386.15     10.90 o
   3   7  13      520.48      535.46     10.33 o
   4   7  13       38.19       42.14      3.66 o
   5   7  13      978.35      984.37     15.51 o
   6   7  13      249.06      251.99      8.53 o
   7   7  13        3.66        5.29      3.51 o
   8   7  13      217.40      230.43     11.77 o
   9   7  13       24.33       13.98      9.08 o
  -9   8  13       17.57       29.84      6.17 o
  -8   8  13      218.25      204.81     10.72 o
  -7   8  13       39.47       45.27      5.41 o
  -6   8  13        0.08        0.51      2.29 o
  -5   8  13      354.55      355.01     10.60 o
  -4   8  13      102.38      105.95      6.17 o
  -3   8  13      330.58      333.97      8.52 o
  -2   8  13      881.51      853.31     13.96 o
  -1   8  13      152.37      141.33      7.44 o
   0   8  13      216.96      215.63     10.17 o
   1   8  13      155.34      142.46      9.69 o
   2   8  13       27.06       22.30      6.63 o
   3   8  13     1084.51     1089.86     20.58 o
   4   8  13      510.73      526.39     14.69 o
   5   8  13       65.83       90.41      6.45 o
   6   8  13        8.76       10.64      3.09 o
   7   8  13      225.33      231.55      9.81 o
   8   8  13       10.99        5.82      6.51 o
  -8   9  13       70.34       74.05      9.96 o
  -7   9  13      105.35      114.04     10.68 o
  -6   9  13        0.05        2.57      3.18 o
  -5   9  13      124.35      120.81      8.58 o
  -4   9  13       12.16       17.42      3.88 o
  -3   9  13      186.42      186.03      8.67 o
  -2   9  13      533.24      530.32     13.07 o
  -1   9  13      327.30      323.95     14.15 o
   0   9  13        2.00        3.59      3.24 o
   1   9  13      120.88      139.51      9.87 o
   2   9  13       17.30       23.44      4.56 o
   3   9  13      212.29      199.27     14.82 o
   4   9  13       84.00       83.19      9.84 o
   5   9  13      288.83      284.33     12.62 o
   6   9  13      103.19       92.59      9.06 o
   7   9  13       81.95       84.49     11.44 o
  -7  10  13       79.83       90.97      9.13 o
  -6  10  13      748.67      788.55     19.76 o
  -5  10  13      147.49      155.69      9.91 o
  -4  10  13       29.40       23.25      4.57 o
  -3  10  13      349.41      371.77     12.59 o
  -2  10  13        5.49        6.19      3.32 o
  -1  10  13       28.19       23.76      4.28 o
   0  10  13      115.30      121.05      9.46 o
   1  10  13      225.00      237.22     14.37 o
   2  10  13       63.67       68.37     12.63 o
   3  10  13      180.31      167.77     14.22 o
   4  10  13       28.63       21.52      6.37 o
   5  10  13      136.78      120.51     12.76 o
   6  10  13      847.56      908.64     40.76 o
  -5  11  13       86.88       70.36      8.05 o
  -4  11  13       13.67       21.41     11.23 o
  -3  11  13       31.55       43.24      6.69 o
  -2  11  13      114.78      116.74     13.22 o
  -1  11  13        0.93        2.95      5.26 o
   0  11  13        3.53       -2.09      3.75 o
   1  11  13        6.00       -7.48      9.11 o
   2  11  13       21.81       12.06      6.29 o
   3  11  13       33.09       34.52      9.78 o
   4  11  13       25.04       18.89      8.99 o
   5  11  13        2.90        7.72      6.53 o
  -3  12  13       10.00        8.67      5.40 o
  -2  12  13        8.82        9.14      7.23 o
  -1  12  13       22.39       22.86      8.64 o
   0  12  13       39.17       33.68      9.98 o
   1  12  13       29.21       27.44      9.93 o
   2  12  13       10.23       -0.62      5.87 o
   3  12  13       26.79       14.05      8.42 o
 -11   0  14        9.26        6.81      5.82 o
 -10   0  14      344.11      382.28     24.52 o
  -9   0  14       44.49       34.88      9.47 o
  -8   0  14      316.91      329.72     15.22 o
  -7   0  14       33.71       40.74      4.87 o
  -6   0  14       95.08      108.95      9.08 o
  -5   0  14      127.42      119.27      7.19 o
  -4   0  14      336.11      343.81     10.84 o
  -3   0  14     1003.28      892.45     18.54 o
  -2   0  14     1517.67     1430.54     20.41 o
  -1   0  14        7.60        9.69      1.98 o
   0   0  14     3267.74     2997.17     33.79 o
   1   0  14     1939.98     1705.13     22.21 o
   2   0  14      453.46      390.12     12.19 o
   3   0  14      882.56      829.90     15.45 o
   4   0  14      330.85      306.85     11.88 o
   5   0  14      488.37      482.64     29.73 o
   6   0  14       30.22       43.33      5.95 o
   7   0  14       75.93       89.19      8.78 o
   8   0  14      115.77      113.36     12.35 o
   9   0  14       35.93       35.77      7.80 o
  10   0  14       14.93       14.53     12.60 o
  11   0  14       24.18       23.15      9.55 o
 -11   1  14       54.02       66.38      7.83 o
 -10   1  14       16.80       25.85      5.98 o
  -9   1  14        5.51        4.22      2.93 o
  -8   1  14       12.22        4.78      3.05 o
  -7   1  14       43.26       49.64      3.76 o
  -6   1  14      838.47      824.27     13.11 o
  -5   1  14     2359.34     2237.64     27.40 o
  -4   1  14     1032.31     1023.79     14.51 o
  -3   1  14      639.34      593.13      9.82 o
  -2   1  14      242.94      249.27      5.63 o
  -1   1  14      518.33      501.55      6.87 o
   0   1  14      940.21      876.71      9.88 o
   1   1  14       75.99       75.32      3.16 o
   2   1  14       33.09       28.29      2.18 o
   3   1  14      764.28      684.13      9.70 o
   4   1  14        4.84        2.12      1.45 o
   5   1  14      132.87       97.06      5.83 o
   6   1  14      943.58      867.46     16.15 o
   7   1  14        9.75       13.67      2.96 o
   8   1  14      381.06      376.61     13.45 o
   9   1  14       21.76       11.69      3.94 o
  10   1  14       55.26       61.12      7.14 o
  11   1  14      192.93      199.72     24.78 o
 -11   2  14       37.20       31.57      5.80 o
 -10   2  14      172.94      164.84     11.35 o
  -9   2  14        6.22        0.33      3.28 o
  -8   2  14       63.03       67.07      8.32 o
  -7   2  14        5.78        4.00      1.96 o
  -6   2  14       54.66       45.23      4.18 o
  -5   2  14       33.84       18.90      2.56 o
  -4   2  14       59.38       52.59      3.35 o
  -3   2  14      448.02      388.24      7.45 o
  -2   2  14        9.21        8.89      1.67 o
  -1   2  14     1574.63     1391.31     16.05 o
   0   2  14       23.55       41.25      2.40 o
   1   2  14      104.24      110.38      3.49 o
   2   2  14      734.03      652.20      8.57 o
   3   2  14      101.65       89.17      6.96 o
   4   2  14        3.60        2.55      2.14 o
   5   2  14        0.12       -1.52      1.52 o
   6   2  14      322.17      291.56      9.07 o
   7   2  14      136.19      118.95      6.96 o
   8   2  14        0.08        5.56      3.08 o
   9   2  14      127.36      138.85     12.18 o
  10   2  14      190.74      223.47     15.17 o
 -11   3  14      283.35      281.40     13.80 o
 -10   3  14        6.16        2.91      3.55 o
  -9   3  14      253.73      246.38     11.63 o
  -8   3  14      823.17      820.54     21.55 o
  -7   3  14      640.99      596.42     23.71 o
  -6   3  14       46.87       49.91      4.19 o
  -5   3  14      921.80      846.71     19.43 o
  -4   3  14       19.55       27.72      2.54 o
  -3   3  14      225.79      221.48      5.74 o
  -2   3  14     1210.28     1090.89     14.70 o
  -1   3  14     2123.68     1996.86     21.13 o
   0   3  14       19.50       22.52      2.23 o
   1   3  14     1936.24     1809.86     19.55 o
   2   3  14     1568.66     1410.35     14.29 o
   3   3  14        6.25        8.25      1.97 o
   4   3  14     2217.61     2063.91     23.62 o
   5   3  14       70.65       61.80      5.08 o
   6   3  14       99.21      109.14      6.60 o
   7   3  14       95.42       80.83      5.99 o
   8   3  14       16.29       10.09      3.15 o
   9   3  14      312.29      329.34     13.19 o
  10   3  14       82.37       62.51     19.37 o
 -10   4  14       11.71       19.36      6.70 o
  -9   4  14      264.07      265.57     12.71 o
  -8   4  14        0.35        0.48      2.83 o
  -7   4  14       33.35       33.64      4.97 o
  -6   4  14        2.96        1.17      1.66 o
  -5   4  14       68.11       55.40      4.25 o
  -4   4  14      615.62      556.22     10.75 o
  -3   4  14        2.00        4.96      1.63 o
  -2   4  14      220.68      231.28      5.91 o
  -1   4  14     2290.45     2109.73     22.37 o
   0   4  14      798.52      822.76     11.86 o
   1   4  14      354.26      307.44      5.64 o
   2   4  14     1217.59     1183.71     14.90 o
   3   4  14      989.80     1004.46     14.56 o
   4   4  14      297.67      267.21      7.32 o
   5   4  14       86.76       92.58      5.15 o
   6   4  14       95.66       95.85      6.23 o
   7   4  14       77.60       78.18      8.94 o
   8   4  14      165.29      184.93     11.24 o
   9   4  14      175.51      172.78     11.28 o
  10   4  14        0.67        4.35      4.80 o
 -10   5  14       86.43       78.63     10.10 o
  -9   5  14        0.18        0.04      2.79 o
  -8   5  14      250.42      264.16     11.97 o
  -7   5  14      115.27      128.23      9.50 o
  -6   5  14      144.74      152.94      7.68 o
  -5   5  14      376.04      358.80      8.32 o
  -4   5  14       45.90       29.32      2.93 o
  -3   5  14      361.67      317.69      7.62 o
  -2   5  14      608.78      608.14     10.50 o
  -1   5  14      230.26      207.93      5.39 o
   0   5  14     1350.55     1279.73     14.94 o
   1   5  14     2236.69     2242.71     23.04 o
   2   5  14      641.84      636.02     11.68 o
   3   5  14      779.77      764.92     12.63 o
   4   5  14       47.04       51.20      4.01 o
   5   5  14      114.37      112.02      5.84 o
   6   5  14      404.49      396.88     10.31 o
   7   5  14      269.87      289.44     11.46 o
   8   5  14       57.14       64.75      9.32 o
   9   5  14        5.58        6.45      4.50 o
  10   5  14       63.24       69.71     16.16 o
 -10   6  14      395.19      397.41     28.38 o
  -9   6  14       41.28       35.67      5.89 o
  -8   6  14       20.84       20.63      4.75 o
  -7   6  14      179.01      193.31      9.69 o
  -6   6  14       49.55       43.60      4.54 o
  -5   6  14        1.33        4.52      2.01 o
  -4   6  14      399.57      389.12      8.82 o
  -3   6  14      565.35      510.29     10.57 o
  -2   6  14      135.81      116.55      5.50 o
  -1   6  14      775.34      776.81     12.34 o
   0   6  14     2029.51     1937.10     20.23 o
   1   6  14       75.89       68.91      4.19 o
   2   6  14      836.68      872.99     17.23 o
   3   6  14      757.52      751.11     12.32 o
   4   6  14        1.52        3.55      2.10 o
   5   6  14     1357.85     1382.57     20.97 o
   6   6  14        1.95        9.91      5.22 o
   7   6  14        5.59        8.90      3.58 o
   8   6  14      190.08      181.59     13.38 o
   9   6  14       59.48       44.19      9.32 o
  -9   7  14        9.10        8.91      3.99 o
  -8   7  14        0.47        0.57      2.75 o
  -7   7  14       22.20       18.80      3.97 o
  -6   7  14      120.44      118.76      8.22 o
  -5   7  14       58.35       54.34      5.01 o
  -4   7  14        5.82       13.52      2.61 o
  -3   7  14      122.70      121.37      6.53 o
  -2   7  14      362.22      327.59      9.17 o
  -1   7  14       25.16       24.29      3.28 o
   0   7  14       65.75       66.95      4.48 o
   1   7  14      572.17      551.64     16.07 o
   2   7  14        1.65        6.19      4.04 o
   3   7  14      125.79      138.73      8.28 o
   4   7  14      122.37      121.18      6.66 o
   5   7  14       70.83       75.77      4.96 o
   6   7  14       10.99       16.62      3.78 o
   7   7  14       48.30       36.49      5.45 o
   8   7  14        1.41        5.09      4.14 o
   9   7  14        6.53       11.25      8.79 o
  -8   8  14      270.89      289.50     11.70 o
  -7   8  14       69.90       72.54      9.62 o
  -6   8  14      148.32      149.70      8.45 o
  -5   8  14        2.92        4.16      2.66 o
  -4   8  14       85.05       82.15      6.99 o
  -3   8  14      505.70      513.52     10.88 o
  -2   8  14      638.85      637.67     11.99 o
  -1   8  14        1.72        4.39      2.39 o
   0   8  14        1.18        3.57      3.13 o
   1   8  14      183.58      189.41      9.72 o
   2   8  14      265.62      274.06     11.52 o
   3   8  14       46.80       60.18      5.76 o
   4   8  14      830.93      841.88     18.34 o
   5   8  14      291.45      282.12     10.79 o
   6   8  14      216.64      222.24     10.02 o
   7   8  14       99.87       82.04      7.57 o
   8   8  14      169.49      157.38     21.23 o
  -7   9  14       60.38       71.35      7.23 o
  -6   9  14      107.01       99.56     10.10 o
  -5   9  14       50.91       63.59      6.55 o
  -4   9  14      123.92      138.42      9.04 o
  -3   9  14        3.83        3.79      3.13 o
  -2   9  14       77.58       80.57      6.09 o
  -1   9  14        0.16        8.45      2.96 o
   0   9  14        0.44        4.88      3.36 o
   1   9  14      188.70      182.93     10.99 o
   2   9  14       28.70       30.09      7.17 o
   3   9  14       31.16       47.43      7.94 o
   4   9  14        0.17       -2.08      3.94 o
   5   9  14        3.25       -0.54      3.45 o
   6   9  14       32.54       34.79      6.96 o
   7   9  14        8.15       12.80      4.54 o
  -6  10  14       41.39       41.19      6.58 o
  -5  10  14       16.77       16.20      4.38 o
  -4  10  14      206.88      224.46     10.87 o
  -3  10  14       73.52       75.08      7.00 o
  -2  10  14        0.18       -2.48      2.57 o
  -1  10  14       12.95       10.25      4.40 o
   0  10  14        1.62        0.96      3.22 o
   1  10  14       49.38       61.97      8.91 o
   2  10  14       41.47       50.01      8.29 o
   3  10  14      208.92      219.76     17.49 o
   4  10  14        4.14        1.79      4.19 o
   5  10  14       22.39       21.12      9.00 o
   6  10  14      427.41      503.08     30.10 o
  -5  11  14      155.61      185.91     20.26 o
  -4  11  14      449.57      451.30     16.78 o
  -3  11  14       11.40        3.82      3.31 o
  -2  11  14      174.19      187.22     12.32 o
  -1  11  14       15.42       10.50      6.43 o
   0  11  14       15.15       19.09      6.11 o
   1  11  14      291.58      315.57     17.64 o
   2  11  14        4.55        3.00      5.75 o
   3  11  14      117.47      107.34     16.42 o
   4  11  14        0.15       10.40      7.86 o
  -2  12  14        0.49        3.80      5.65 o
  -1  12  14       45.92       41.84     11.10 o
   0  12  14       27.84       29.88      9.56 o
   1  12  14       12.36       -2.40      5.27 o
   2  12  14       50.27       49.44     11.93 o
 -11   1  15      149.89      158.04     11.71 o
 -10   1  15        7.84       12.04      4.16 o
  -9   1  15      537.25      549.39     17.14 o
  -8   1  15      267.21      270.86     10.10 o
  -7   1  15      440.70      413.45     11.77 o
  -6   1  15     1890.90     1915.99     26.59 o
  -5   1  15     2463.74     2326.01     41.60 o
  -4   1  15      194.32      184.30      5.89 o
  -3   1  15     3802.18     3644.07     39.85 o
  -2   1  15        8.90        8.28      1.89 o
  -1   1  15       26.15       24.03      2.44 o
   0   1  15       85.65       87.74      4.57 o
   1   1  15      512.83      555.16      8.18 o
   2   1  15      988.15      902.12     11.11 o
   3   1  15      292.86      267.71      7.37 o
   4   1  15       12.57       17.59      2.78 o
   5   1  15       29.97       32.54      3.75 o
   6   1  15      413.53      392.51     10.73 o
   7   1  15       45.50       50.50      5.12 o
   8   1  15       35.01       46.66      6.04 o
   9   1  15       66.57       53.08      6.73 o
  10   1  15        4.71        4.61      8.67 o
 -11   2  15       55.28       54.61      7.38 o
 -10   2  15        4.99        6.09      3.80 o
  -9   2  15       54.87       57.47     17.48 o
  -8   2  15        4.08        7.23      3.17 o
  -7   2  15        0.31        0.32      2.30 o
  -6   2  15      171.47      162.58      7.41 o
  -5   2  15      780.09      785.80     14.25 o
  -4   2  15        5.17       11.84      2.27 o
  -3   2  15      871.58      792.47     11.50 o
  -2   2  15     3022.71     2919.79     28.28 o
  -1   2  15      145.52      151.81      4.86 o
   0   2  15       38.62       34.17      2.75 o
   1   2  15     1786.79     1748.34     16.55 o
   2   2  15      314.57      281.58      5.54 o
   3   2  15      171.76      174.54      5.68 o
   4   2  15      428.42      434.87      9.08 o
   5   2  15      547.26      544.57     18.75 o
   6   2  15       12.96       12.28      2.86 o
   7   2  15      519.16      533.64     13.14 o
   8   2  15      246.43      254.48     11.24 o
   9   2  15       67.37       62.56      6.99 o
  10   2  15      394.90      372.89     34.35 o
 -10   3  15       41.74       40.39      6.29 o
  -9   3  15      294.85      290.09     13.23 o
  -8   3  15      434.47      439.63     13.39 o
  -7   3  15      359.69      353.83     20.14 o
  -6   3  15       52.47       54.74      5.00 o
  -5   3  15        0.38        2.25      1.86 o
  -4   3  15      327.94      354.35      7.54 o
  -3   3  15      241.30      209.62      5.70 o
  -2   3  15       10.23       15.53      2.22 o
  -1   3  15      425.67      408.22      7.96 o
   0   3  15      836.86      784.22     11.53 o
   1   3  15       32.38       25.00      2.55 o
   2   3  15      105.42      126.22      4.98 o
   3   3  15      160.90      200.25      6.06 o
   4   3  15        8.09        8.34      2.04 o
   5   3  15        0.73        5.30      2.27 o
   6   3  15       17.52       22.95      4.84 o
   7   3  15       21.36       22.84      5.76 o
   8   3  15       89.33       95.06      8.23 o
   9   3  15      253.76      272.69     13.85 o
  10   3  15        1.74        2.58      4.40 o
 -10   4  15       80.57       79.38      8.57 o
  -9   4  15        7.68        5.73      3.64 o
  -8   4  15        1.44        5.90      3.15 o
  -7   4  15      379.95      371.27     12.11 o
  -6   4  15      136.88      145.23     11.77 o
  -5   4  15      109.63       98.94      5.42 o
  -4   4  15      407.20      419.96      9.34 o
  -3   4  15     1317.54     1251.16     16.00 o
  -2   4  15      498.06      466.07      8.79 o
  -1   4  15       21.65       26.25      2.59 o
   0   4  15     2294.14     2201.49     23.50 o
   1   4  15     1246.35     1236.89     15.76 o
   2   4  15      484.70      477.75      9.88 o
   3   4  15      129.18      134.01      6.57 o
   4   4  15      586.59      545.61     10.77 o
   5   4  15      227.67      261.78      7.55 o
   6   4  15       38.41       36.00      4.75 o
   7   4  15      325.74      344.91     12.60 o
   8   4  15      704.17      784.62     23.17 o
   9   4  15       15.67       13.85      4.44 o
  10   4  15       50.32       23.18      7.09 o
 -10   5  15      330.13      323.67     14.45 o
  -9   5  15      182.70      192.63     13.90 o
  -8   5  15      161.66      175.78     11.77 o
  -7   5  15       25.65       25.93      4.24 o
  -6   5  15        0.32       -0.44      3.09 o
  -5   5  15       76.65       69.41      4.39 o
  -4   5  15        2.73        1.31      1.75 o
  -3   5  15      540.74      500.79      9.81 o
  -2   5  15      210.66      157.79      5.69 o
  -1   5  15       12.34       11.46      1.94 o
   0   5  15        5.43        7.95      1.86 o
   1   5  15       58.21       49.68      3.55 o
   2   5  15      153.12      152.77      7.36 o
   3   5  15       39.07       44.89      3.90 o
   4   5  15       12.13       10.10      2.61 o
   5   5  15       74.39       81.76      5.17 o
   6   5  15       24.06       28.93      3.79 o
   7   5  15      207.58      228.41     18.53 o
   8   5  15        7.54       11.72      3.82 o
   9   5  15      116.26      121.54     15.33 o
  -9   6  15        0.94        0.37      3.19 o
  -8   6  15      211.79      191.94     10.88 o
  -7   6  15        0.29        2.49      2.78 o
  -6   6  15      119.71      115.97      7.11 o
  -5   6  15      374.36      389.10     10.76 o
  -4   6  15       33.73       35.79      3.42 o
  -3   6  15       51.56       56.73      4.28 o
  -2   6  15      153.69      142.75      6.06 o
  -1   6  15      384.71      332.94      7.94 o
   0   6  15       31.86       30.19      3.38 o
   1   6  15      106.44      129.61      7.01 o
   2   6  15     1661.73     1544.83     25.77 o
   3   6  15      216.83      209.69      8.45 o
   4   6  15       98.93      100.63      5.92 o
   5   6  15        2.00        2.33      2.21 o
   6   6  15     1243.76     1306.45     32.65 o
   7   6  15        3.61        4.04      3.19 o
   8   6  15       29.08       27.87      6.02 o
   9   6  15        5.11        4.01      7.28 o
  -9   7  15        0.38        5.32      3.98 o
  -8   7  15       41.36       42.97      6.03 o
  -7   7  15        0.03        3.43      2.54 o
  -6   7  15      457.43      488.68     12.81 o
  -5   7  15      115.87      111.10      6.90 o
  -4   7  15      257.30      237.60      7.83 o
  -3   7  15      402.37      416.80      9.52 o
  -2   7  15        2.11        2.02      2.27 o
  -1   7  15      349.86      332.66      8.69 o
   0   7  15       99.76      110.42      6.50 o
   1   7  15       59.24       71.74      7.02 o
   2   7  15       15.79       17.46      3.25 o
   3   7  15        9.72        8.30      2.87 o
   4   7  15        0.13        2.31      2.46 o
   5   7  15      346.95      381.71     10.76 o
   6   7  15       31.70       28.14      4.12 o
   7   7  15      133.94      144.54     10.15 o
   8   7  15       56.49       62.95      8.39 o
  -8   8  15      245.55      261.04     11.79 o
  -7   8  15       42.79       38.83      4.95 o
  -6   8  15        0.01       -0.21      3.16 o
  -5   8  15       25.82       24.41      3.82 o
  -4   8  15       21.18       18.51      3.47 o
  -3   8  15       14.75       17.51      3.12 o
  -2   8  15      669.49      672.14     13.39 o
  -1   8  15      205.73      200.07      7.16 o
   0   8  15      391.24      381.07     13.94 o
   1   8  15      579.15      559.22     17.12 o
   2   8  15       24.02       30.53      6.52 o
   3   8  15      129.33      144.66     10.19 o
   4   8  15      903.87      924.10     22.27 o
   5   8  15      593.41      599.85     26.19 o
   6   8  15        1.54        6.44      3.93 o
   7   8  15      169.42      179.28     13.06 o
  -7   9  15      103.73      129.24      8.49 o
  -6   9  15        3.09        8.13      3.22 o
  -5   9  15       14.39       15.99      3.99 o
  -4   9  15      414.83      416.32     11.95 o
  -3   9  15      132.19      126.07      8.62 o
  -2   9  15        0.06        1.08      2.70 o
  -1   9  15      157.60      149.62      9.01 o
   0   9  15       64.69       72.22      7.63 o
   1   9  15       17.28       16.63      4.41 o
   2   9  15        0.15        3.76      3.22 o
   3   9  15      202.71      184.72     49.89 o
   4   9  15       10.02        6.11      4.50 o
   5   9  15        7.98        2.22      4.49 o
   6   9  15       20.62       28.75      6.64 o
   7   9  15        9.08        5.35      6.65 o
  -6  10  15        0.71        0.79      3.69 o
  -5  10  15      250.96      253.05     14.03 o
  -4  10  15      772.77      764.10     19.29 o
  -3  10  15      272.90      279.54     11.24 o
  -2  10  15       18.81       19.89      4.91 o
  -1  10  15      109.42      112.68      9.59 o
   0  10  15       25.77       27.33      8.03 o
   1  10  15      359.03      390.72     19.16 o
   2  10  15      237.12      116.97     18.36 o
   3  10  15        9.57       15.03      6.44 o
   4  10  15       89.58       88.59     15.00 o
   5  10  15      100.46       84.55     14.71 o
  -4  11  15       28.87       43.34     11.06 o
  -3  11  15        3.95        9.49      4.35 o
  -2  11  15       55.32       63.30     12.11 o
  -1  11  15        7.87        7.32      6.29 o
   0  11  15        0.37        0.79      5.08 o
   1  11  15        6.14        4.66      6.27 o
   2  11  15        3.44       13.29      7.82 o
   3  11  15        1.77        3.23      6.48 o
   4  11  15        0.06       -3.39      5.70 o
 -10   0  16        0.67        1.06      4.58 o
  -9   0  16      163.14      167.67     13.65 o
  -8   0  16        2.27        5.53      5.04 o
  -7   0  16      315.81      302.44     14.35 o
  -6   0  16      587.24      581.13     15.92 o
  -5   0  16      903.82      852.33     23.04 o
  -4   0  16     2007.34     2068.53     34.65 o
  -3   0  16     2572.20     2426.76     38.48 o
  -2   0  16      148.75      131.72      7.32 o
  -1   0  16     1053.74     1114.18     22.23 o
   0   0  16     2406.86     2127.33     29.10 o
   1   0  16      287.09      337.04      9.27 o
   2   0  16      801.19      709.77     14.58 o
   3   0  16     1133.12     1146.74     20.03 o
   4   0  16      233.61      260.03     17.74 o
   5   0  16      115.24      109.59     10.35 o
   6   0  16      651.34      728.24     21.64 o
   7   0  16     1163.48     1143.22     34.60 o
   8   0  16       11.68        1.39      4.36 o
   9   0  16      210.94      244.75     19.39 o
  10   0  16      143.97      171.70     23.69 o
 -10   1  16       49.14       34.71      8.19 o
  -9   1  16        7.43        4.68      3.44 o
  -8   1  16        2.52        2.60      2.75 o
  -7   1  16      674.83      652.62     20.69 o
  -6   1  16      137.65      132.10      5.82 o
  -5   1  16        3.46        9.21      2.10 o
  -4   1  16      910.53      844.28     13.58 o
  -3   1  16        7.47        6.36      2.39 o
  -2   1  16      945.66      896.95     14.98 o
  -1   1  16      984.95      998.37     14.08 o
   0   1  16      544.90      486.93      8.26 o
   1   1  16       86.21       95.80      4.28 o
   2   1  16      412.78      388.66      7.33 o
   3   1  16       16.10        8.78      1.93 o
   4   1  16       35.20       32.44      3.62 o
   5   1  16       67.94       70.78      5.39 o
   6   1  16        8.46        7.68      2.61 o
   7   1  16       47.03       41.67      5.32 o
   8   1  16       19.91       14.62      4.28 o
   9   1  16        0.11       -2.20      3.00 o
  10   1  16        2.16       -2.63     10.76 o
 -10   2  16        2.96        6.02      3.34 o
  -9   2  16      117.79      130.43     14.23 o
  -8   2  16       49.66       44.38      9.77 o
  -7   2  16      518.16      495.03     15.60 o
  -6   2  16      275.54      281.42      7.73 o
  -5   2  16       34.31       36.83      3.74 o
  -4   2  16      238.78      235.58      6.86 o
  -3   2  16       22.10       25.78      2.90 o
  -2   2  16     1241.45     1160.68     14.93 o
  -1   2  16      577.58      547.86      9.42 o
   0   2  16      448.86      411.12      8.01 o
   1   2  16        6.88        5.21      1.92 o
   2   2  16      995.79      923.52     12.73 o
   3   2  16      318.55      325.84      7.75 o
   4   2  16        0.03        1.61      1.81 o
   5   2  16       33.22       27.23      4.20 o
   6   2  16       88.67       83.02      6.02 o
   7   2  16      120.97      135.61     13.92 o
   8   2  16        1.90        1.92      3.20 o
   9   2  16      121.19      129.61     10.21 o
  10   2  16       58.25       87.68     17.30 o
 -10   3  16      576.24      624.35     17.44 o
  -9   3  16       65.95       61.05      8.31 o
  -8   3  16      308.68      311.29     11.41 o
  -7   3  16     1358.96     1362.74     28.25 o
  -6   3  16      431.88      405.45     13.76 o
  -5   3  16      524.87      507.97     10.43 o
  -4   3  16      222.40      201.97      8.51 o
  -3   3  16     1657.06     1567.63     18.62 o
  -2   3  16     1063.11      964.24     13.50 o
  -1   3  16      170.95      181.00      5.37 o
   0   3  16      418.63      404.85     12.11 o
   1   3  16      179.98      160.74      5.04 o
   2   3  16      591.96      606.99     12.04 o
   3   3  16      288.77      273.24      7.66 o
   4   3  16      111.60       92.34      5.15 o
   5   3  16      278.81      288.02      9.14 o
   6   3  16       19.34       11.46      3.13 o
   7   3  16      127.03      129.86     13.68 o
   8   3  16       22.69       17.45      5.23 o
   9   3  16      125.93      117.04      9.58 o
  10   3  16      215.85      265.34     18.45 o
 -10   4  16       64.81       67.28      7.04 o
  -9   4  16      258.49      252.57     12.67 o
  -8   4  16        1.16        7.79      3.06 o
  -7   4  16       41.08       39.12      6.31 o
  -6   4  16       50.12       49.81      6.81 o
  -5   4  16       15.07        7.73      2.77 o
  -4   4  16        9.76        8.18      2.23 o
  -3   4  16       73.11       64.98      4.88 o
  -2   4  16       20.45       31.23      2.89 o
  -1   4  16      110.25      106.26      4.75 o
   0   4  16      363.81      377.27      9.44 o
   1   4  16      133.33      138.65      5.68 o
   2   4  16        3.77        6.31      3.05 o
   3   4  16      771.79      763.69     13.63 o
   4   4  16      363.16      325.10      8.84 o
   5   4  16      172.43      178.78      8.38 o
   6   4  16      546.75      543.03     13.26 o
   7   4  16       84.85       76.89      9.57 o
   8   4  16      195.04      215.20     12.65 o
   9   4  16        4.28        7.25      4.41 o
  -9   5  16      702.76      720.95     18.90 o
  -8   5  16      135.32      152.30     12.17 o
  -7   5  16      235.10      241.36     10.39 o
  -6   5  16       48.65       42.51      5.61 o
  -5   5  16        1.14        0.66      2.14 o
  -4   5  16      712.51      681.72     12.08 o
  -3   5  16        0.64        1.02      1.68 o
  -2   5  16        4.39        7.31      2.08 o
  -1   5  16      601.95      565.46     10.83 o
   0   5  16       39.20       52.32      3.90 o
   1   5  16        3.48        1.08      2.07 o
   2   5  16      411.90      371.46     10.94 o
   3   5  16       14.46       19.35      3.49 o
   4   5  16      141.18      147.09      6.85 o
   5   5  16      118.79      119.76      6.71 o
   6   5  16        1.20        6.58      3.18 o
   7   5  16      436.66      446.62     14.75 o
   8   5  16      148.37      151.28     12.19 o
   9   5  16        8.04       15.16      6.14 o
  -9   6  16      210.92      216.31     11.38 o
  -8   6  16       17.30       22.43      4.53 o
  -7   6  16      207.10      213.32     10.73 o
  -6   6  16      322.82      284.36     10.86 o
  -5   6  16       25.07       23.65      3.70 o
  -4   6  16        1.14        5.09      2.13 o
  -3   6  16      365.26      337.59      9.43 o
  -2   6  16       41.97       45.08      3.72 o
  -1   6  16      285.89      239.43      6.90 o
   0   6  16      105.11      116.29      5.84 o
   1   6  16      678.36      665.18     15.19 o
   2   6  16       53.36       44.46      4.70 o
   3   6  16     1108.07     1139.75     21.52 o
   4   6  16      210.36      204.46      8.68 o
   5   6  16      111.59      113.69      6.98 o
   6   6  16      373.52      426.24     14.04 o
   7   6  16       14.87       19.63      8.38 o
   8   6  16       56.01       54.36     23.81 o
  -8   7  16       35.56       46.10      5.95 o
  -7   7  16        9.62        9.83      3.76 o
  -6   7  16       15.70       19.84      3.87 o
  -5   7  16        1.23        0.51      2.38 o
  -4   7  16       76.37       87.25      6.25 o
  -3   7  16       17.08       13.48      3.16 o
  -2   7  16        0.37        5.18      2.05 o
  -1   7  16       42.58       52.04      4.33 o
   0   7  16       72.51       60.40      6.76 o
   1   7  16        1.79        1.84      2.98 o
   2   7  16       26.59       28.16      6.27 o
   3   7  16       44.02       54.88      5.67 o
   4   7  16       59.69       74.08      6.45 o
   5   7  16      169.74      165.75      9.29 o
   6   7  16       22.31       12.07      4.38 o
   7   7  16        5.18        2.35      3.83 o
   8   7  16       84.31       84.32     12.10 o
  -8   8  16      246.13      243.14     27.45 o
  -7   8  16      106.04       88.44      8.28 o
  -6   8  16       74.86       93.61      6.98 o
  -5   8  16      692.07      731.59     16.25 o
  -4   8  16       87.26       78.35      6.16 o
  -3   8  16       36.75       33.33      4.78 o
  -2   8  16      159.54      165.92      7.46 o
  -1   8  16       74.05       77.00      5.63 o
   0   8  16        0.08       -1.93      2.98 o
   1   8  16       59.92       77.67      7.80 o
   2   8  16       41.97       41.35      6.07 o
   3   8  16      369.97      399.70     14.64 o
   4   8  16      538.81      579.84     20.30 o
   5   8  16       39.82       45.62      8.73 o
   6   8  16       17.83       19.48      6.03 o
   7   8  16       86.23      129.24     19.74 o
  -7   9  16        4.03        2.99      7.52 o
  -6   9  16      321.41      353.74     13.66 o
  -5   9  16      173.98      169.19      9.27 o
  -4   9  16      133.96      154.47      8.70 o
  -3   9  16      110.46      121.19      9.40 o
  -2   9  16       12.32        1.33      2.79 o
  -1   9  16       20.01       18.28      4.73 o
   0   9  16       46.36       51.09      6.96 o
   1   9  16       12.75       15.08      6.45 o
   2   9  16       77.20       80.71      8.18 o
   3   9  16      101.60      108.38     11.75 o
   4   9  16        0.24       -3.06      3.06 o
   5   9  16      226.68      238.97     20.12 o
   6   9  16        0.01        2.09      4.63 o
  -5  10  16       27.44       28.00      5.97 o
  -4  10  16       65.91       82.90      7.60 o
  -3  10  16       19.82       27.22      6.83 o
  -2  10  16      151.99      169.47     10.29 o
  -1  10  16        7.63        6.49      3.76 o
   0  10  16        9.26        8.73      4.13 o
   1  10  16      139.31      153.38     14.67 o
   2  10  16      332.56      355.18     20.47 o
   3  10  16       64.23       57.39     12.36 o
   4  10  16       25.03       26.79      9.93 o
   5  10  16       25.75       21.10      8.77 o
  -3  11  16       55.70       55.09      8.30 o
  -2  11  16       57.07       44.01      7.99 o
  -1  11  16       55.41       59.36     12.63 o
   0  11  16       88.47       63.69     13.98 o
   1  11  16       60.47       73.52     14.59 o
   2  11  16        7.70        8.25      7.23 o
   3  11  16      109.45       90.08     16.03 o
 -10   1  17       67.07       62.85      7.91 o
  -9   1  17       66.51       67.19      7.51 o
  -8   1  17       22.27       22.77      4.68 o
  -7   1  17      237.29      259.84     10.82 o
  -6   1  17       25.28       28.81      4.10 o
  -5   1  17      656.71      632.74     11.94 o
  -4   1  17      282.16      271.96      7.55 o
  -3   1  17      194.84      191.65      6.31 o
  -2   1  17      920.73      851.84     13.77 o
  -1   1  17      133.07      138.69      6.46 o
   0   1  17      641.57      553.93      9.66 o
   1   1  17      831.36      762.17     10.69 o
   2   1  17      207.03      198.37      5.80 o
   3   1  17      299.63      282.03      7.71 o
   4   1  17      270.65      283.18      8.77 o
   5   1  17        0.09        1.52      2.38 o
   6   1  17       12.69       18.96      5.16 o
   7   1  17      259.44      280.28     11.65 o
   8   1  17       58.96       53.98      6.93 o
   9   1  17      114.80      135.53     10.54 o
 -10   2  17       11.09       11.73      3.80 o
  -9   2  17        3.91        6.82      3.74 o
  -8   2  17        9.82        7.90      6.38 o
  -7   2  17       25.82       14.39      6.46 o
  -6   2  17        0.04       -1.49      1.99 o
  -5   2  17      450.48      410.01      9.50 o
  -4   2  17       15.00       24.37      5.28 o
  -3   2  17       30.06       20.95      2.73 o
  -2   2  17      559.14      535.33     10.62 o
  -1   2  17      676.77      678.61     10.90 o
   0   2  17      215.08      184.21      7.35 o
   1   2  17      243.75      244.95      6.25 o
   2   2  17       24.93       13.65      2.87 o
   3   2  17        7.90       17.93      2.78 o
   4   2  17      520.60      485.71     12.51 o
   5   2  17      923.55      848.88     16.49 o
   6   2  17       12.64       18.44      3.53 o
   7   2  17        7.27       13.10      4.62 o
   8   2  17       91.67      105.89      9.03 o
   9   2  17       83.76       82.83      9.59 o
 -10   3  17       38.74       45.48      5.96 o
  -9   3  17       37.57       30.87      5.12 o
  -8   3  17      198.11      221.17     15.21 o
  -7   3  17       79.29       70.55      8.04 o
  -6   3  17      126.98      109.29     19.48 o
  -5   3  17       57.27       61.28      4.95 o
  -4   3  17       34.38       38.47      3.50 o
  -3   3  17       21.48       26.00      3.69 o
  -2   3  17      316.81      278.92      6.90 o
  -1   3  17        0.12        1.54      1.67 o
   0   3  17       56.11       51.94      4.33 o
   1   3  17        3.00        2.98      1.73 o
   2   3  17       20.07       16.65      3.16 o
   3   3  17      110.92       94.41      5.86 o
   4   3  17      118.10      112.03      6.07 o
   5   3  17       24.14       19.22      3.67 o
   6   3  17       20.32       30.08      4.01 o
   7   3  17        9.45       14.71      5.22 o
   8   3  17       33.86       31.31      5.49 o
   9   3  17       80.71       87.27     12.09 o
  -9   4  17       33.77       39.98      5.70 o
  -8   4  17       56.59       58.07      6.23 o
  -7   4  17      244.50      220.92      9.94 o
  -6   4  17       38.51       36.00      4.87 o
  -5   4  17        0.00        2.92      2.77 o
  -4   4  17      158.32      163.71      7.46 o
  -3   4  17       44.02       60.15      3.98 o
  -2   4  17       18.30       16.86      2.41 o
  -1   4  17      504.73      457.95      9.14 o
   0   4  17       88.96      104.86      5.08 o
   1   4  17      218.60      212.72      8.14 o
   2   4  17       79.61       82.28      6.62 o
   3   4  17      439.87      418.40     11.93 o
   4   4  17        1.13        4.64      2.65 o
   5   4  17       85.43      104.90      7.32 o
   6   4  17        0.91        5.78      3.09 o
   7   4  17       77.40       81.70      7.68 o
   8   4  17       68.87       73.98     10.35 o
   9   4  17       25.47       17.22      6.55 o
  -9   5  17      265.39      256.16     12.46 o
  -8   5  17      319.90      337.17     12.44 o
  -7   5  17       25.92       24.37      4.49 o
  -6   5  17      295.73      321.19     11.51 o
  -5   5  17      241.18      221.20      9.22 o
  -4   5  17      237.11      222.20      8.31 o
  -3   5  17        0.03       -0.61      1.79 o
  -2   5  17      494.01      486.07      9.93 o
  -1   5  17       18.53       29.43      2.76 o
   0   5  17       76.15       92.47      4.76 o
   1   5  17      208.06      223.08      8.53 o
   2   5  17      245.25      246.98      9.13 o
   3   5  17      124.04      138.73      8.28 o
   4   5  17       29.03       26.91      4.25 o
   5   5  17       37.08       39.81      4.44 o
   6   5  17       79.94       85.18      8.75 o
   7   5  17       63.35       63.18      6.95 o
   8   5  17       45.08       37.99      6.81 o
  -9   6  17      194.14      183.57     24.46 o
  -8   6  17       55.07       41.60      5.71 o
  -7   6  17      192.35      213.92     11.02 o
  -6   6  17       65.40       74.86      6.90 o
  -5   6  17       11.64        6.71      2.93 o
  -4   6  17       71.32       69.43      9.06 o
  -3   6  17      200.84      205.68      8.26 o
  -2   6  17       33.92       31.37      3.35 o
  -1   6  17       40.00       41.49      3.81 o
   0   6  17      137.16      152.79      8.86 o
   1   6  17      274.84      300.25     12.74 o
   2   6  17       20.31       18.36      3.67 o
   3   6  17       14.99       19.98      3.78 o
   4   6  17      144.84      149.99      9.01 o
   5   6  17        1.23        3.43      2.79 o
   6   6  17      117.52      130.98     15.59 o
   7   6  17        5.45        5.33      3.93 o
   8   6  17       74.50       78.13     20.72 o
  -8   7  17      251.06      247.89     11.44 o
  -7   7  17       21.77       11.83      3.91 o
  -6   7  17      466.02      467.75     14.51 o
  -5   7  17      217.61      242.98      9.35 o
  -4   7  17      427.41      473.58     12.42 o
  -3   7  17       10.70        6.02      2.39 o
  -2   7  17      227.05      224.35      7.74 o
  -1   7  17      168.39      171.04      7.31 o
   0   7  17      182.23      166.05     10.95 o
   1   7  17      223.77      246.16     12.05 o
   2   7  17       17.06       11.61      4.02 o
   3   7  17       69.41       62.14      6.03 o
   4   7  17      124.93      125.35      8.45 o
   5   7  17      121.32      122.51      8.54 o
   6   7  17       56.93       68.01      8.14 o
   7   7  17      184.50      185.89     23.14 o
  -7   8  17      270.07      280.92     13.28 o
  -6   8  17       23.09       15.71      4.04 o
  -5   8  17        2.57       12.29      3.28 o
  -4   8  17       16.55       27.05      5.31 o
  -3   8  17       19.11       23.04      3.88 o
  -2   8  17       11.47       10.77      3.17 o
  -1   8  17      251.73      237.14     11.59 o
   0   8  17       25.70       25.50      5.00 o
   1   8  17       99.84      107.63      9.12 o
   2   8  17      119.93      136.07     10.28 o
   3   8  17        1.79       -1.60      3.07 o
   4   8  17      358.61      369.74     12.52 o
   5   8  17       82.44       91.42      9.08 o
   6   8  17       52.00       67.16     19.28 o
  -6   9  17       80.69       85.61      7.26 o
  -5   9  17        5.22        1.23      2.91 o
  -4   9  17        3.49        0.43      3.48 o
  -3   9  17        8.14        6.91      3.06 o
  -2   9  17      296.86      323.64     12.08 o
  -1   9  17       70.60       72.73      9.89 o
   0   9  17        7.57       18.90      4.78 o
   1   9  17        5.62       11.87      5.59 o
   2   9  17       26.27       28.46      5.41 o
   3   9  17      279.65      318.96     17.31 o
   4   9  17       59.89       65.50     12.77 o
   5   9  17       34.85       27.08      8.95 o
  -4  10  17       12.87       13.05      4.46 o
  -3  10  17      448.76      476.39     15.20 o
  -2  10  17        2.86       -0.43      7.36 o
  -1  10  17      326.41      338.12     14.70 o
   0  10  17      289.81      302.60     13.87 o
   1  10  17       13.97       19.30      6.39 o
   2  10  17      387.96      454.96     28.85 o
   3  10  17       37.58       20.98      8.93 o
   4  10  17        1.28        0.84      5.82 o
  -2  11  17       35.68       23.04      8.12 o
  -1  11  17       86.63      108.12     17.05 o
   0  11  17       23.29        8.90      7.44 o
   1  11  17      140.28      129.51     18.89 o
 -10   0  18       91.57      105.69     16.78 o
  -9   0  18       31.04       28.18      6.82 o
  -8   0  18       44.98       38.14      7.28 o
  -7   0  18       11.05       14.66      7.40 o
  -6   0  18      196.18      198.51     12.23 o
  -5   0  18      171.50      153.91      9.33 o
  -4   0  18       28.39       23.58      4.44 o
  -3   0  18      130.38      135.48      8.96 o
  -2   0  18      353.75      363.92     12.39 o
  -1   0  18       60.37       56.80      5.74 o
   0   0  18      253.23      246.02      9.87 o
   1   0  18       81.94       49.85      5.00 o
   2   0  18      381.57      272.59     11.23 o
   3   0  18      462.40      427.22     17.41 o
   4   0  18        0.13        2.95      3.85 o
   5   0  18      113.67      109.09     14.88 o
   6   0  18        6.87        9.38      4.28 o
   7   0  18      200.92      210.22     17.08 o
   8   0  18       29.55       18.62      6.36 o
   9   0  18       17.09        8.77      7.17 o
 -10   1  18       52.16       60.79      7.66 o
  -9   1  18        0.22        1.34      3.22 o
  -8   1  18        0.17        0.32      2.91 o
  -7   1  18       29.59       25.26      5.03 o
  -6   1  18      107.68      107.12      7.25 o
  -5   1  18        0.23        4.51      2.35 o
  -4   1  18      118.14      120.82      7.33 o
  -3   1  18      102.21      105.57      5.59 o
  -2   1  18       10.64       10.47      2.32 o
  -1   1  18      129.88      124.85      6.01 o
   0   1  18      461.21      438.06      8.64 o
   1   1  18       19.53       15.13      2.34 o
   2   1  18      107.99       93.87      4.83 o
   3   1  18       20.21       26.74      4.09 o
   4   1  18       61.33       62.48      5.95 o
   5   1  18       82.99       77.33      6.53 o
   6   1  18       98.66      103.15      6.93 o
   7   1  18        4.00        5.15      3.22 o
   8   1  18        0.36       -1.68      3.50 o
   9   1  18       29.58       33.70      8.18 o
 -10   2  18        3.83        4.32      3.51 o
  -9   2  18        0.11        1.50      3.45 o
  -8   2  18       12.85        6.49      3.49 o
  -7   2  18       91.13       96.12      8.60 o
  -6   2  18        0.87        3.83      2.60 o
  -5   2  18      108.46      123.86      7.66 o
  -4   2  18       11.36        7.39      2.92 o
  -3   2  18        1.05       -0.17      1.82 o
  -2   2  18      200.15      169.74      6.27 o
  -1   2  18       34.32       19.98      2.77 o
   0   2  18        9.96        3.62      1.57 o
   1   2  18      125.40      118.19      5.78 o
   2   2  18        2.97       15.08      3.10 o
   3   2  18       84.54       67.30      5.00 o
   4   2  18       21.30       20.20      3.85 o
   5   2  18        0.23        5.70      4.35 o
   6   2  18        2.37        9.25      3.09 o
   7   2  18       46.96       51.28      6.36 o
   8   2  18        9.38        9.40      3.81 o
   9   2  18       17.97       22.50      6.91 o
  -9   3  18      457.89      486.18     15.38 o
  -8   3  18      117.53      118.46     10.08 o
  -7   3  18        0.13       -1.93      2.90 o
  -6   3  18      335.97      328.40     13.02 o
  -5   3  18       22.75       13.36      4.03 o
  -4   3  18      631.10      595.10     11.96 o
  -3   3  18      322.82      337.69      8.73 o
  -2   3  18      148.49      148.31      6.91 o
  -1   3  18      453.24      427.39      8.83 o
   0   3  18      734.50      720.44     14.34 o
   1   3  18        2.11        6.45      1.96 o
   2   3  18        2.59        6.18      2.47 o
   3   3  18      537.52      517.20     15.50 o
   4   3  18      904.72      863.68     19.26 o
   5   3  18       62.90       79.27      7.09 o
   6   3  18      230.97      248.34     10.82 o
   7   3  18        9.46        7.35      3.51 o
   8   3  18       47.49       62.29      9.11 o
   9   3  18       52.30       49.89      9.78 o
  -9   4  18      164.34      164.93     11.66 o
  -8   4  18        0.70        1.00      2.78 o
  -7   4  18        7.98        6.91      3.12 o
  -6   4  18       66.50       64.75      8.26 o
  -5   4  18        5.95        5.21      2.94 o
  -4   4  18      315.64      316.20     10.93 o
  -3   4  18        0.06        2.92      2.24 o
  -2   4  18      225.34      200.04      6.21 o
  -1   4  18       62.19       61.31      4.00 o
   0   4  18        2.12        4.54      1.81 o
   1   4  18      105.50       96.54      6.66 o
   2   4  18       16.65       21.81      3.63 o
   3   4  18      164.15      176.63      8.85 o
   4   4  18        8.61       12.14      3.13 o
   5   4  18        0.02        0.35      2.49 o
   6   4  18       49.98       45.78      5.84 o
   7   4  18       55.62       57.32      6.86 o
   8   4  18        4.13        2.24      3.61 o
  -9   5  18       24.92       27.88      5.17 o
  -8   5  18      154.57      150.77     11.92 o
  -7   5  18      215.32      233.50     10.68 o
  -6   5  18      331.73      363.01     12.38 o
  -5   5  18      258.46      264.81     10.45 o
  -4   5  18      133.94      121.46      7.99 o
  -3   5  18      208.81      197.99      6.78 o
  -2   5  18        5.07        8.09      2.18 o
  -1   5  18      126.07      133.53      7.22 o
   0   5  18      161.26      164.58      5.96 o
   1   5  18       21.64       29.77      4.13 o
   2   5  18       11.47       13.89      3.41 o
   3   5  18      211.34      213.48      8.92 o
   4   5  18      255.44      241.60      9.72 o
   5   5  18       52.78       44.24      6.46 o
   6   5  18      679.55      664.71     21.04 o
   7   5  18       37.84       28.68      5.23 o
   8   5  18       39.36       34.19     12.52 o
  -8   6  18        1.39        0.62      3.25 o
  -7   6  18      195.74      213.25     11.82 o
  -6   6  18      312.54      277.29     11.04 o
  -5   6  18      224.93      238.46      9.97 o
  -4   6  18       11.49        8.02      2.95 o
  -3   6  18        1.15        3.69      2.29 o
  -2   6  18        7.09        8.52      2.29 o
  -1   6  18       82.72       83.46      5.83 o
   0   6  18        4.56        3.19      3.22 o
   1   6  18      237.24      222.00      9.03 o
   2   6  18        9.77       17.02      3.76 o
   3   6  18       10.53        9.80      3.29 o
   4   6  18      133.24      121.89      8.36 o
   5   6  18        3.21        6.64      3.24 o
   6   6  18        4.93       10.10      4.68 o
   7   6  18      104.65      112.66     19.15 o
  -7   7  18       20.51       18.29      4.33 o
  -6   7  18      207.00      230.31     11.13 o
  -5   7  18       52.61       58.48      6.29 o
  -4   7  18        0.02       -1.49      2.11 o
  -3   7  18      104.35      112.82      8.50 o
  -2   7  18        0.91       -0.64      2.15 o
  -1   7  18       14.05       13.26      3.17 o
   0   7  18       37.50       37.74      7.41 o
   1   7  18        1.66        0.68      3.22 o
   2   7  18       10.35        9.89      4.95 o
   3   7  18        7.13        5.77      3.05 o
   4   7  18       14.51       20.38      4.23 o
   5   7  18       12.89       13.57      3.73 o
   6   7  18      191.25      227.12     15.85 o
   7   7  18       40.69       27.96     10.25 o
  -6   8  18        0.93        1.12      3.21 o
  -5   8  18      274.82      290.84     10.38 o
  -4   8  18       55.65       58.08      5.59 o
  -3   8  18       58.68       61.55      5.60 o
  -2   8  18      219.72      256.88      9.21 o
  -1   8  18      746.71      807.86     22.32 o
   0   8  18        0.64       -4.68      6.04 o
   1   8  18       46.49       63.84      7.57 o
   2   8  18      139.27      150.74     11.13 o
   3   8  18        1.16        2.79      3.54 o
   4   8  18       84.64       99.39      9.39 o
   5   8  18       59.93       51.46      8.28 o
   6   8  18        0.60       -0.52      6.44 o
  -5   9  18        7.59        9.72      3.56 o
  -4   9  18        1.52        2.04      2.70 o
  -3   9  18      192.47      190.35      9.71 o
  -2   9  18       39.37       42.21      6.68 o
  -1   9  18        0.79        7.61      4.18 o
   0   9  18        9.55       -5.08      5.71 o
   1   9  18        0.92        8.03      3.90 o
   2   9  18        3.87        9.10      4.06 o
   3   9  18        2.53       11.03      4.89 o
   4   9  18       10.10       12.30      7.24 o
   5   9  18       25.43       33.47     10.95 o
  -3  10  18       24.55       26.75      5.67 o
  -2  10  18       54.41       59.67      9.30 o
  -1  10  18        2.54        7.17      5.08 o
   0  10  18        0.71       10.55      5.25 o
   1  10  18      173.52      200.26     16.10 o
   2  10  18      101.49      130.26     19.13 o
   3  10  18       17.63        9.06      7.82 o
  -9   1  19      152.32      169.00     11.97 o
  -8   1  19       80.31       70.93      7.94 o
  -7   1  19       53.70       57.26      8.59 o
  -6   1  19        3.36        8.77      3.02 o
  -5   1  19      102.54      111.73      7.53 o
  -4   1  19      371.36      359.69      9.16 o
  -3   1  19       19.42       19.78      2.96 o
  -2   1  19        5.96        9.78      2.33 o
  -1   1  19      302.93      262.09      7.59 o
   0   1  19     1712.69     1606.23     21.45 o
   1   1  19       98.98      104.88      5.77 o
   2   1  19     1061.65     1056.63     19.81 o
   3   1  19      162.96      160.77      9.19 o
   4   1  19        3.62        3.21      2.55 o
   5   1  19      220.05      205.09     10.65 o
   6   1  19      357.38      336.08     14.13 o
   7   1  19       64.70       61.93      7.03 o
   8   1  19       96.53       95.60      8.97 o
   9   1  19        3.95        5.27      5.70 o
  -9   2  19       28.53       23.37      5.27 o
  -8   2  19      228.69      241.97     12.03 o
  -7   2  19       33.35       41.59      6.17 o
  -6   2  19       12.17       12.44      3.24 o
  -5   2  19       65.79       57.11      8.46 o
  -4   2  19      247.73      238.10      7.58 o
  -3   2  19        0.18       -1.01      1.68 o
  -2   2  19       76.66       84.96      7.50 o
  -1   2  19      133.74      118.74      6.58 o
   0   2  19       53.50       34.90      3.41 o
   1   2  19       29.23       26.54      3.24 o
   2   2  19       67.69       81.19      6.19 o
   3   2  19       24.54       27.71      3.97 o
   4   2  19       20.44       13.51      3.50 o
   5   2  19       27.02       24.29      4.66 o
   6   2  19       39.90       42.90      5.65 o
   7   2  19       33.17       35.58      6.19 o
   8   2  19        2.68        4.03      3.65 o
  -9   3  19       26.18       23.67      5.06 o
  -8   3  19       20.28       29.71      5.72 o
  -7   3  19      250.46      268.12     12.32 o
  -6   3  19       44.55       53.09      6.76 o
  -5   3  19        2.71        3.21      3.01 o
  -4   3  19       20.98       22.81      3.46 o
  -3   3  19        0.05        3.56      2.01 o
  -2   3  19      183.58      166.68      8.11 o
  -1   3  19      122.27      128.84      6.42 o
   0   3  19       18.86       16.07      2.63 o
   1   3  19        3.09        4.45      2.39 o
   2   3  19      200.05      211.61      8.51 o
   3   3  19       64.62       56.12      5.63 o
   4   3  19        2.20        3.18      3.19 o
   5   3  19      133.26      124.07      8.83 o
   6   3  19        6.77        2.59      2.98 o
   7   3  19        0.50        0.43      3.06 o
   8   3  19       29.21       29.65      6.32 o
  -9   4  19      158.54      173.80     11.27 o
  -8   4  19        6.94        7.68      3.50 o
  -7   4  19       15.01       10.20      3.53 o
  -6   4  19       11.32       14.87      3.92 o
  -5   4  19      266.50      276.99     15.87 o
  -4   4  19      214.25      203.75     10.15 o
  -3   4  19        0.27        2.96      2.31 o
  -2   4  19        2.62       -2.53      2.53 o
  -1   4  19        0.02       -0.36      1.58 o
   0   4  19        6.08        5.89      2.27 o
   1   4  19      138.13      125.53      7.69 o
   2   4  19       15.73       16.18      3.37 o
   3   4  19       23.87       28.59      4.25 o
   4   4  19      151.77      139.85     10.57 o
   5   4  19        0.60        4.61      4.13 o
   6   4  19       60.13       35.77     12.22 o
   7   4  19       84.90      106.41      9.18 o
   8   4  19       39.77       35.92      9.75 o
  -8   5  19        0.01        0.83      3.50 o
  -7   5  19       62.90       57.82      6.42 o
  -6   5  19       13.68        8.35      3.35 o
  -5   5  19       62.21       70.46      6.52 o
  -4   5  19      175.27      161.34     10.12 o
  -3   5  19      112.53      102.36      6.76 o
  -2   5  19        1.22        6.27      2.21 o
  -1   5  19      139.09      155.30      6.82 o
   0   5  19       34.30       28.22      4.23 o
   1   5  19       33.43       34.12      4.49 o
   2   5  19      262.35      238.68      9.54 o
   3   5  19       23.24       17.61      3.81 o
   4   5  19       10.90        5.96      2.99 o
   5   5  19       26.54       25.49      8.29 o
   6   5  19       36.37       29.16      6.15 o
   7   5  19        0.14       -2.00      4.05 o
  -8   6  19        0.01        0.25      6.62 o
  -7   6  19       62.49       52.95      6.33 o
  -6   6  19       81.47       90.73      7.79 o
  -5   6  19       22.43       25.81      4.73 o
  -4   6  19      399.65      392.28     12.83 o
  -3   6  19      322.51      354.09     16.05 o
  -2   6  19        3.53        5.35      2.54 o
  -1   6  19       14.23       15.49      3.02 o
   0   6  19        7.66        8.61      5.35 o
   1   6  19       73.26       79.20      6.59 o
   2   6  19        8.70        8.31      3.68 o
   3   6  19       18.82       19.46      6.17 o
   4   6  19       48.36       50.60      8.36 o
   5   6  19       17.94       15.42      4.72 o
   6   6  19      178.20      162.81     14.96 o
   7   6  19       55.42       52.49     25.13 o
  -7   7  19       61.17       50.92      6.56 o
  -6   7  19      116.56      125.92      9.27 o
  -5   7  19      164.95      148.61      9.63 o
  -4   7  19       20.98       21.66      4.36 o
  -3   7  19       89.55       90.31     10.26 o
  -2   7  19        3.57        8.11      2.91 o
  -1   7  19       70.51       70.49      9.28 o
   0   7  19      286.76      264.84     15.72 o
   1   7  19      189.78      191.60     11.57 o
   2   7  19       82.17       80.15      8.07 o
   3   7  19       90.30       89.30      7.27 o
   4   7  19      119.40      132.72      9.16 o
   5   7  19       25.30       21.82      4.47 o
   6   7  19       48.05       61.70     11.38 o
  -6   8  19      127.18      111.63     11.01 o
  -5   8  19      122.35      118.91      9.25 o
  -4   8  19       44.17       53.13      5.57 o
  -3   8  19       46.48       40.85      4.72 o
  -2   8  19      200.39      234.02     10.34 o
  -1   8  19       99.51      107.68     11.71 o
   0   8  19        1.74        4.03      3.61 o
   1   8  19       19.64       20.07      4.99 o
   2   8  19        0.06        2.17      3.47 o
   3   8  19        0.13        0.19      3.14 o
   4   8  19        2.31        6.06      4.51 o
   5   8  19       11.45       13.53      5.58 o
  -4   9  19       48.89       58.89      6.63 o
  -3   9  19        1.21        7.87      3.39 o
  -2   9  19      105.22      107.21     12.37 o
  -1   9  19       72.15       65.44      7.98 o
   0   9  19       50.77       66.34      8.21 o
   1   9  19        0.06       11.61      4.32 o
   2   9  19      141.19      168.97     14.70 o
   3   9  19        2.16        8.80      5.03 o
   4   9  19        1.72        0.64      6.09 o
  -2  10  19       92.94       94.21     23.27 o
  -1  10  19       27.08       28.60      8.28 o
   0  10  19      325.63      372.15     19.01 o
   1  10  19      207.41      246.62     32.16 o
  -9   0  20      154.69      137.41     19.43 o
  -8   0  20      136.38      136.26     26.39 o
  -7   0  20      156.66      132.51     12.50 o
  -6   0  20       48.65       52.23      8.21 o
  -5   0  20      209.29      225.92     16.08 o
  -4   0  20       80.73       81.64      9.18 o
  -3   0  20      180.16      158.84      9.86 o
  -2   0  20      181.03      183.80      9.43 o
  -1   0  20       16.72       10.29      3.46 o
   0   0  20      578.62      584.24     32.72 o
   1   0  20      242.84      241.28     12.88 o
   2   0  20       50.44       38.52     10.21 o
   3   0  20      261.28      284.54     14.78 o
   4   0  20       67.85       54.90     15.25 o
   5   0  20      134.32      169.42     14.98 o
   6   0  20      561.69      577.28     24.41 o
   7   0  20        1.52        7.61      4.89 o
   8   0  20      472.92      461.03     23.43 o
  -9   1  20      106.69      113.43     16.27 o
  -8   1  20        0.26        2.95      3.48 o
  -7   1  20        8.46        8.06      3.23 o
  -6   1  20        4.14        5.09      2.97 o
  -5   1  20       88.82      104.81      7.56 o
  -4   1  20       14.60       12.49      5.13 o
  -3   1  20       16.41       17.99      2.95 o
  -2   1  20      248.68      242.42      7.60 o
  -1   1  20        1.56        6.89      2.28 o
   0   1  20       12.07       18.49      3.29 o
   1   1  20       37.82       33.12      6.03 o
   2   1  20      156.07      132.55      7.89 o
   3   1  20        2.86        4.07      3.22 o
   4   1  20      102.74      114.68      8.25 o
   5   1  20       17.39       25.44      4.50 o
   6   1  20        4.65       -2.71      2.96 o
   7   1  20       69.71       90.81      8.61 o
   8   1  20      153.85      142.26     12.24 o
  -9   2  20       19.18       23.95      5.73 o
  -8   2  20       45.14       54.08      7.11 o
  -7   2  20       35.22       43.39      6.40 o
  -6   2  20       57.82       44.72      6.28 o
  -5   2  20        0.80        5.29      2.84 o
  -4   2  20        1.91        4.35      2.63 o
  -3   2  20       38.89       42.23      4.01 o
  -2   2  20        1.77        1.34      1.85 o
  -1   2  20        0.65        3.62      2.82 o
   0   2  20      141.47      150.49      7.81 o
   1   2  20       37.58       43.06      5.61 o
   2   2  20       81.12       83.33      6.99 o
   3   2  20      220.31      243.13     11.58 o
   4   2  20       49.71       48.83      6.60 o
   5   2  20      200.54      221.05     13.26 o
   6   2  20      201.04      212.30     12.40 o
   7   2  20        3.34        4.19      3.40 o
   8   2  20      213.66      219.08     20.18 o
  -8   3  20        9.81        5.65      4.16 o
  -7   3  20      152.06      149.68     11.05 o
  -6   3  20       12.55       16.71      4.31 o
  -5   3  20       10.61       21.92      5.65 o
  -4   3  20      530.84      506.67     13.67 o
  -3   3  20       59.47       57.78      5.03 o
  -2   3  20      513.69      486.12     11.10 o
  -1   3  20      164.34      161.36      6.73 o
   0   3  20       12.20       11.38      2.94 o
   1   3  20      150.71      158.18     12.22 o
   2   3  20      411.75      431.73     12.93 o
   3   3  20       16.19       11.27      3.11 o
   4   3  20      597.19      598.50     23.33 o
   5   3  20        2.37        0.67      3.29 o
   6   3  20       39.14       26.89      5.88 o
   7   3  20       87.17       85.73      8.40 o
   8   3  20       11.83       15.52      6.30 o
  -8   4  20       34.38       28.72      5.08 o
  -7   4  20        6.56        4.38      4.45 o
  -6   4  20      414.11      444.47     14.20 o
  -5   4  20      253.39      253.00     19.36 o
  -4   4  20        0.43        2.77      3.25 o
  -3   4  20      200.80      213.32     12.00 o
  -2   4  20       70.54       67.05      4.94 o
  -1   4  20       45.09       40.32      4.27 o
   0   4  20      127.47      147.40     12.28 o
   1   4  20        1.17        4.74      2.53 o
   2   4  20       26.97       30.31      4.44 o
   3   4  20       57.92       69.60      8.18 o
   4   4  20       17.70       26.96      5.27 o
   5   4  20       18.32        9.79      4.86 o
   6   4  20       19.21       17.96      5.12 o
   7   4  20       12.14        6.21      5.31 o
  -8   5  20       98.89      110.89     19.82 o
  -7   5  20        7.75        2.35      3.21 o
  -6   5  20      118.52      114.41      8.62 o
  -5   5  20       92.17       88.20      7.43 o
  -4   5  20      716.86      701.74     17.57 o
  -3   5  20        5.48        8.32      3.87 o
  -2   5  20      139.04      131.47      7.54 o
  -1   5  20       63.17       70.80      5.36 o
   0   5  20       49.83       61.24      5.84 o
   1   5  20      309.05      271.55     10.15 o
   2   5  20      117.14      118.90      8.11 o
   3   5  20       29.15       27.36      5.81 o
   4   5  20       49.70       56.58      5.95 o
   5   5  20       29.43       31.22      5.79 o
   6   5  20       76.28       69.30      8.67 o
   7   5  20        3.87        1.94      4.92 o
  -7   6  20      121.29      128.70      9.57 o
  -6   6  20      269.20      275.58     11.56 o
  -5   6  20      164.61      167.66     10.25 o
  -4   6  20       91.24      112.94      8.22 o
  -3   6  20      306.99      321.22     11.51 o
  -2   6  20      189.77      207.28      8.28 o
  -1   6  20       80.73       81.96      8.09 o
   0   6  20      206.19      201.96     11.59 o
   1   6  20       26.63       28.27      5.21 o
   2   6  20       37.59       40.33      6.24 o
   3   6  20       66.01       81.36      7.43 o
   4   6  20       32.00       41.02      5.56 o
   5   6  20        0.52       -3.16      3.16 o
   6   6  20       32.45       14.32      5.94 o
  -6   7  20       61.80       44.54      5.98 o
  -5   7  20       17.44       17.49      4.25 o
  -4   7  20       89.16       98.64      7.94 o
  -3   7  20       31.96       35.93      5.17 o
  -2   7  20        3.70        6.38      2.78 o
  -1   7  20       36.92       47.91      7.78 o
   0   7  20       57.14       55.90      7.03 o
   1   7  20        2.88        3.83      5.69 o
   2   7  20       12.18       20.32      4.80 o
   3   7  20       18.34       12.86      4.49 o
   4   7  20       26.40       22.18      4.62 o
   5   7  20        0.55        5.69      4.52 o
  -5   8  20       24.93       27.15      5.03 o
  -4   8  20       73.51       58.77      6.42 o
  -3   8  20      177.10      183.85      9.50 o
  -2   8  20       25.64       44.50      6.71 o
  -1   8  20      171.62      189.44     12.74 o
   0   8  20      211.53      220.90     16.84 o
   1   8  20        0.60        6.20      3.82 o
   2   8  20      130.10      140.49     11.22 o
   3   8  20      105.29      125.26     12.77 o
   4   8  20        3.21        5.56      4.51 o
  -3   9  20       87.11       90.50      7.99 o
  -2   9  20       11.16       10.61      4.47 o
  -1   9  20        4.64        5.68      4.14 o
   0   9  20       10.41       13.30      4.57 o
   1   9  20       44.40       67.10     21.99 o
   2   9  20        2.50        6.18      5.22 o
  -8   1  21      268.17      274.80     13.35 o
  -7   1  21        4.17        3.40      3.00 o
  -6   1  21       53.08       46.72      6.54 o
  -5   1  21      130.46      139.16     10.25 o
  -4   1  21       56.91       73.53      6.39 o
  -3   1  21      164.21      158.39      8.99 o
  -2   1  21      134.19      144.05      7.14 o
  -1   1  21        1.94        3.92      2.78 o
   0   1  21      431.70      466.30     12.77 o
   1   1  21       22.80       18.59      4.54 o
   2   1  21       55.21       61.79      8.95 o
   3   1  21       45.96       50.09      8.24 o
   4   1  21      162.48      163.25     13.18 o
   5   1  21        1.63       -3.04      3.04 o
   6   1  21      102.93       99.82     12.32 o
   7   1  21       33.41       38.33      5.86 o
  -8   2  21      108.56      142.31     16.77 o
  -7   2  21      398.23      374.56     15.23 o
  -6   2  21       30.83       39.31      6.16 o
  -5   2  21       91.84       93.92      7.30 o
  -4   2  21      385.31      404.58     12.46 o
  -3   2  21      300.82      310.48     10.76 o
  -2   2  21      197.55      207.13      7.34 o
  -1   2  21      364.53      380.09      9.87 o
   0   2  21      321.27      329.87     10.61 o
   1   2  21       34.42       32.32      5.22 o
   2   2  21      418.03      401.09     19.09 o
   3   2  21      151.57      129.27     10.28 o
   4   2  21      340.22      332.84     14.35 o
   5   2  21      125.10      130.33     11.24 o
   6   2  21        0.02        0.39      3.38 o
   7   2  21        8.53        7.16      4.06 o
  -8   3  21       91.16      105.44      9.90 o
  -7   3  21        6.87        6.23      3.94 o
  -6   3  21       22.98       22.22      5.94 o
  -5   3  21        3.44        7.40      3.64 o
  -4   3  21       32.33       35.59      8.65 o
  -3   3  21        0.25        8.30      2.89 o
  -2   3  21      234.12      260.52      8.98 o
  -1   3  21       65.85       86.17      6.59 o
   0   3  21       49.10       61.10      5.65 o
   1   3  21       16.70       21.08      4.53 o
   2   3  21        0.42        2.27      2.46 o
   3   3  21        6.26       16.93      6.54 o
   4   3  21       21.19       26.42      5.60 o
   5   3  21      132.10      161.43     14.04 o
   6   3  21        9.05       11.01      4.77 o
   7   3  21       12.30       17.80      6.80 o
  -7   4  21      119.91      136.92     10.48 o
  -6   4  21        0.16        2.87      3.20 o
  -5   4  21       38.50       45.38      7.10 o
  -4   4  21      560.04      587.69     35.50 o
  -3   4  21       49.90       43.72      5.97 o
  -2   4  21      122.12      132.71      7.53 o
  -1   4  21      509.16      571.88     14.61 o
   0   4  21      216.09      229.61     10.91 o
   1   4  21      101.48      106.12      8.85 o
   2   4  21      943.08      894.49     26.26 o
   3   4  21       41.05       41.16      6.54 o
   4   4  21      261.15      275.78     13.26 o
   5   4  21      382.20      395.93     20.96 o
   6   4  21        3.12        4.39      4.17 o
   7   4  21        0.49       -0.65      4.76 o
  -7   5  21        2.53        4.28      3.85 o
  -6   5  21        2.73        2.21      3.10 o
  -5   5  21       18.23        6.80      3.23 o
  -4   5  21       43.71       48.25      6.36 o
  -3   5  21       19.16       15.08      3.73 o
  -2   5  21       79.48       83.70      6.95 o
  -1   5  21       61.18       67.68      7.17 o
   0   5  21       82.84       85.09      6.94 o
   1   5  21      235.32      293.61     10.86 o
   2   5  21      139.40      137.87     15.96 o
   3   5  21       14.96       24.53      4.46 o
   4   5  21      337.29      334.65     14.83 o
   5   5  21       12.46       12.97      4.72 o
   6   5  21       33.98       15.88      6.45 o
  -6   6  21        8.33        7.79      3.56 o
  -5   6  21        0.07       -0.29      2.76 o
  -4   6  21       11.24       20.60      6.53 o
  -3   6  21        0.03       -1.00      2.73 o
  -2   6  21       77.26       64.51      6.25 o
  -1   6  21       17.92       12.48      5.09 o
   0   6  21        5.58        0.68      3.06 o
   1   6  21      154.62      176.55     14.51 o
   2   6  21      394.60      419.96     13.44 o
   3   6  21        7.13       18.48      4.40 o
   4   6  21      135.97      133.58     11.17 o
   5   6  21       22.76       19.01      8.20 o
  -5   7  21        0.06       -0.56      3.25 o
  -4   7  21      133.00      128.00      9.11 o
  -3   7  21      246.02      252.78     10.77 o
  -2   7  21       66.47       48.12     14.55 o
  -1   7  21        0.41        5.22      3.90 o
   0   7  21      264.54      278.06     13.80 o
   1   7  21       14.33       19.20      5.01 o
   2   7  21       15.93       16.36      4.74 o
   3   7  21      233.33      265.33     13.03 o
   4   7  21        2.81        6.22      3.80 o
  -4   8  21      134.09      133.64      9.69 o
  -3   8  21        7.59        9.35      3.93 o
  -2   8  21       20.41       25.92      5.82 o
  -1   8  21        0.24       -3.52      4.78 o
   0   8  21       28.22       29.47      5.71 o
   1   8  21        1.11        4.19      5.67 o
   2   8  21        2.00        6.75      4.57 o
   3   8  21        6.52        6.27      5.12 o
  -1   9  21      134.68      157.23     23.62 o
   0   9  21       28.43       23.63     12.31 o
  -8   0  22      401.55      455.90     20.88 o
  -7   0  22       18.26       24.37      6.70 o
  -6   0  22       93.80      130.86     19.81 o
  -5   0  22      905.16     1029.89     30.64 o
  -4   0  22      242.55      255.40     14.48 o
  -3   0  22       41.81       31.31      6.52 o
  -2   0  22     1405.62     1399.87     29.91 o
  -1   0  22      278.60      251.60     13.64 o
   0   0  22      204.38      210.02     13.00 o
   1   0  22     1006.21      955.14     27.00 o
   2   0  22        0.94        5.73      6.15 o
   3   0  22        1.29        5.75      5.79 o
   4   0  22     1017.26     1045.27     47.91 o
   5   0  22       63.55       48.07     13.06 o
   6   0  22      217.65      252.64     43.54 o
   7   0  22     1094.76     1247.71     59.04 o
  -8   1  22        8.63       14.38      5.03 o
  -7   1  22        9.69       12.51      5.07 o
  -6   1  22       88.25       96.47      8.17 o
  -5   1  22       52.21       67.82      7.77 o
  -4   1  22       26.19       36.13      4.89 o
  -3   1  22      189.54      202.27     10.80 o
  -2   1  22      105.17      121.35      8.55 o
  -1   1  22        3.04       13.30      3.25 o
   0   1  22        4.62        4.63      2.71 o
   1   1  22       27.68       36.91      6.54 o
   2   1  22      325.39      351.59     18.13 o
   3   1  22        4.98        5.42      4.74 o
   4   1  22       21.15       25.53      6.64 o
   5   1  22      138.12      157.88     12.42 o
   6   1  22       14.87       14.28      7.00 o
   7   1  22       20.87       10.23      6.30 o
  -7   2  22      109.31      113.39     10.18 o
  -6   2  22      154.08      167.74     11.79 o
  -5   2  22        3.89        3.57      3.10 o
  -4   2  22      181.27      187.07     17.57 o
  -3   2  22       64.94       62.46      5.99 o
  -2   2  22      647.08      638.92     15.84 o
  -1   2  22      144.94      135.33      8.36 o
   0   2  22      137.32      137.69      8.32 o
   1   2  22      247.58      257.18     11.70 o
   2   2  22      118.67      112.23     12.32 o
   3   2  22       94.13       96.09     11.49 o
   4   2  22      101.74       79.49      8.65 o
   5   2  22      437.04      435.96     23.85 o
   6   2  22      320.16      345.39     16.08 o
   7   2  22        6.03       11.50      5.96 o
  -7   3  22      173.17      187.54     15.81 o
  -6   3  22       37.40       37.46      6.17 o
  -5   3  22       11.37       13.94      4.63 o
  -4   3  22      166.58      180.65     11.79 o
  -3   3  22       12.64        9.80      3.24 o
  -2   3  22       17.57       24.72      4.17 o
  -1   3  22      181.14      181.20     11.48 o
   0   3  22      104.96      114.36     16.97 o
   1   3  22        1.54        2.14      4.64 o
   2   3  22      263.69      245.51     11.54 o
   3   3  22      308.45      352.43     14.84 o
   4   3  22       38.22       32.34      5.95 o
   5   3  22        0.12        0.35      3.69 o
   6   3  22       95.10      114.11     14.80 o
  -7   4  22        1.66        4.73      3.57 o
  -6   4  22      120.85      145.41      9.91 o
  -5   4  22       19.41       23.17      6.64 o
  -4   4  22        7.96       16.58      4.46 o
  -3   4  22      112.17      115.18      9.38 o
  -2   4  22       21.98       16.23      6.82 o
  -1   4  22        2.36        7.24      3.03 o
   0   4  22       53.21       82.35      8.08 o
   1   4  22       28.85       26.84      5.84 o
   2   4  22      120.08      134.59      8.83 o
   3   4  22       23.38       31.90      5.85 o
   4   4  22       17.69       17.36      4.95 o
   5   4  22      131.59      143.65     11.76 o
   6   4  22      241.06      281.83     17.91 o
  -6   5  22      325.18      350.93     13.28 o
  -5   5  22       51.87       62.48      9.96 o
  -4   5  22       14.33       11.15      3.83 o
  -3   5  22       58.31       52.99      5.86 o
  -2   5  22        1.50        1.95      2.85 o
  -1   5  22        3.98        9.44      7.73 o
   0   5  22       52.81       59.27      9.07 o
   1   5  22        0.17        3.56      2.86 o
   2   5  22       87.33       75.42      6.91 o
   3   5  22       26.27       29.95      4.79 o
   4   5  22        0.00        1.85      3.57 o
   5   5  22      345.55      383.32     19.74 o
  -5   6  22       56.39       48.49      6.11 o
  -4   6  22       49.10       43.48      5.72 o
  -3   6  22      127.15      139.72      9.37 o
  -2   6  22      225.91      231.68     18.67 o
  -1   6  22       20.68       16.69      5.81 o
   0   6  22      312.93      351.13     56.08 o
   1   6  22       41.25       49.28      6.90 o
   2   6  22       64.83       71.15      6.90 o
   3   6  22       35.15       25.84      6.15 o
   4   6  22       79.10       67.85      8.47 o
   5   6  22       50.15       61.12     10.22 o
  -4   7  22       38.41       27.16      5.00 o
  -3   7  22       64.54       68.51      6.98 o
  -2   7  22      128.48      143.29     14.03 o
  -1   7  22        5.50       10.39      4.92 o
   0   7  22       20.38       21.12      7.08 o
   1   7  22       71.69       80.29      8.44 o
   2   7  22      129.84      134.06     10.75 o
   3   7  22        4.87       12.77      5.45 o
  -2   8  22      432.26      393.20     27.35 o
  -1   8  22       60.74       86.42     11.06 o
   0   8  22       48.48       52.14      7.36 o
   1   8  22       94.96       99.10     11.78 o
  -7   1  23       27.33       28.38      5.96 o
  -6   1  23        0.25        4.96      3.24 o
  -5   1  23       40.17       48.13      5.82 o
  -4   1  23       34.20       34.10      5.01 o
  -3   1  23        0.24        2.87      2.76 o
  -2   1  23      271.48      243.94      9.82 o
  -1   1  23      368.55      416.95     12.70 o
   0   1  23       77.89       63.65      5.93 o
   1   1  23      285.75      289.16     12.46 o
   2   1  23      200.03      230.54     16.17 o
   3   1  23      132.36      135.98     14.07 o
   4   1  23      216.03      227.43     18.59 o
   5   1  23       38.73       39.82     14.41 o
   6   1  23      120.13      127.81     14.80 o
  -7   2  23      105.96      110.94     10.90 o
  -6   2  23      375.25      395.23     17.93 o
  -5   2  23        7.85       10.13      4.27 o
  -4   2  23       77.26       77.11      9.21 o
  -3   2  23      146.88      131.79      8.61 o
  -2   2  23      281.32      294.86     10.83 o
  -1   2  23      139.91      127.34      8.32 o
   0   2  23        2.60        4.11      3.34 o
   1   2  23      119.51      112.38      9.43 o
   2   2  23      414.23      443.66     20.87 o
   3   2  23      323.20      376.64     19.58 o
   4   2  23       20.99       32.48      8.10 o
   5   2  23      159.90      150.90     15.48 o
   6   2  23      203.79      252.33     16.60 o
  -6   3  23       12.64       11.71      4.69 o
  -5   3  23        8.83        8.37      4.86 o
  -4   3  23        1.10        4.65      3.66 o
  -3   3  23       42.25       44.15      5.36 o
  -2   3  23       40.72       40.63      5.30 o
  -1   3  23       15.28       21.29      4.15 o
   0   3  23        1.85        1.66      2.99 o
   1   3  23      228.87      245.72     11.87 o
   2   3  23        0.06        1.01      2.95 o
   3   3  23        0.08        5.28      4.91 o
   4   3  23       32.42       23.66      5.51 o
   5   3  23       80.97       90.06      9.90 o
   6   3  23       39.00       29.21      8.06 o
  -6   4  23      440.70      443.73     23.57 o
  -5   4  23        3.16        5.00      3.94 o
  -4   4  23       30.13       26.01      5.35 o
  -3   4  23      217.31      202.20     11.92 o
  -2   4  23       20.32       15.88      4.52 o
  -1   4  23        2.78        0.51      3.22 o
   0   4  23      831.53      908.75     24.57 o
   1   4  23       82.90       90.46      8.88 o
   2   4  23       82.21      102.64      9.37 o
   3   4  23      564.86      597.52     25.01 o
   4   4  23        7.54        6.67      4.25 o
   5   4  23        0.26        4.26      4.47 o
  -5   5  23       91.28      105.22      8.64 o
  -4   5  23       21.22       27.89      5.22 o
  -3   5  23       57.90       59.75      6.40 o
  -2   5  23      272.32      275.02     12.51 o
  -1   5  23        0.05        1.99      3.78 o
   0   5  23        1.53        3.51      7.63 o
   1   5  23      235.72      298.82     18.01 o
   2   5  23      227.62      289.60     13.24 o
   3   5  23      244.70      252.25     13.66 o
   4   5  23        6.71        8.05      4.42 o
  -4   6  23       81.52       96.62      9.61 o
  -3   6  23        4.62       12.68      3.95 o
  -2   6  23      140.95      148.01     14.19 o
  -1   6  23       23.94       22.55      6.36 o
   0   6  23      194.52      203.73     18.72 o
   1   6  23      173.71      173.21     14.91 o
   2   6  23       74.38       88.58      9.06 o
   3   6  23       17.20       22.82      6.11 o
  -3   7  23       10.81        9.01      7.53 o
  -2   7  23       34.08       39.79      8.63 o
  -1   7  23      317.50      372.89     19.43 o
   0   7  23        2.17        8.27      5.22 o
   1   7  23       15.74       15.17      4.82 o
   2   7  23      147.84      124.68     13.20 o
  -6   0  24       89.97       89.66     18.25 o
  -5   0  24        1.19       10.60      5.44 o
  -4   0  24      893.49     1043.79     31.70 o
  -3   0  24       73.83       89.24     15.06 o
  -2   0  24       30.45       34.63      7.09 o
  -1   0  24      169.89      176.24     14.28 o
   0   0  24       11.95       16.35      5.25 o
   1   0  24      390.21      432.24     29.16 o
   2   0  24       96.05       69.29     14.84 o
   3   0  24       47.78       32.42     10.61 o
   4   0  24      379.14      362.51     28.39 o
   5   0  24      159.20      146.75     21.85 o
  -6   1  24       84.68       84.31      7.65 o
  -5   1  24        2.75       12.34      3.82 o
  -4   1  24       42.34       56.75      6.19 o
  -3   1  24      152.17      165.91     13.64 o
  -2   1  24      308.67      344.36     11.98 o
  -1   1  24       14.20       21.48      5.37 o
   0   1  24        1.84        7.31      3.80 o
   1   1  24       10.73       15.82      5.88 o
   2   1  24        9.72       15.31      5.67 o
   3   1  24      117.98      139.15     19.40 o
   4   1  24       15.28       19.08      7.00 o
   5   1  24        1.84        1.22      4.75 o
  -6   2  24      392.08      456.48     21.19 o
  -5   2  24        2.35        3.93      4.02 o
  -4   2  24        6.24        8.16      4.28 o
  -3   2  24       84.08       78.87      6.99 o
  -2   2  24      113.35      141.68      9.05 o
  -1   2  24      235.47      266.85     10.46 o
   0   2  24        8.78       11.24      4.11 o
   1   2  24        1.68        2.94      3.48 o
   2   2  24      202.13      205.19     17.36 o
   3   2  24        0.25        5.72      4.99 o
   4   2  24       72.28       76.74     11.26 o
   5   2  24       70.56       73.52     11.36 o
  -5   3  24      293.70      325.67     18.06 o
  -4   3  24       20.49       18.65      5.65 o
  -3   3  24      160.90      175.14     11.86 o
  -2   3  24      108.53       99.24      7.77 o
  -1   3  24       38.10       60.91      7.29 o
   0   3  24      772.88      870.73     23.77 o
   1   3  24      150.26      180.43     12.09 o
   2   3  24        1.45        1.99      3.73 o
   3   3  24       36.23       39.46      8.23 o
   4   3  24       13.81       14.24      6.44 o
   5   3  24       15.92       19.82      7.29 o
  -5   4  24      144.57      124.54     10.76 o
  -4   4  24       31.95       41.02      6.48 o
  -3   4  24       80.71       71.97     10.47 o
  -2   4  24        2.62        7.39      4.12 o
  -1   4  24       12.46       15.22      5.77 o
   0   4  24      148.95      141.26     13.78 o
   1   4  24        6.34        7.35      3.69 o
   2   4  24        1.62       10.01      5.28 o
   3   4  24        6.89       15.78      7.12 o
   4   4  24        1.44       -1.20      4.39 o
  -4   5  24       12.01        7.29      3.70 o
  -3   5  24       88.33       94.61      7.97 o
  -2   5  24      178.70      199.60     18.83 o
  -1   5  24       28.69       32.64      7.36 o
   0   5  24      153.17      126.41     12.87 o
   1   5  24       62.51       72.55      8.22 o
   2   5  24      226.33      261.68     13.02 o
   3   5  24       35.44       34.25      7.81 o
  -3   6  24        0.24        5.44      4.06 o
  -2   6  24      103.24      103.92     12.32 o
  -1   6  24       40.24       34.41      7.74 o
   0   6  24        7.26        5.44      4.90 o
   1   6  24      110.13       98.31     11.71 o
   2   6  24        9.00        8.53      5.19 o
  -5   1  25        0.82        4.33      3.43 o
  -4   1  25      573.07      621.50     17.21 o
  -3   1  25       84.33       95.91      7.84 o
  -2   1  25       43.25       53.41      8.65 o
  -1   1  25       13.53       14.61      4.91 o
   0   1  25       14.93       17.90      4.52 o
   1   1  25        0.42        7.08      4.89 o
   2   1  25       39.71       54.61     14.19 o
   3   1  25        6.13        8.16      8.35 o
   4   1  25       22.11       15.35      6.69 o
  -5   2  25       15.82        8.42      4.37 o
  -4   2  25       56.57       79.17      8.68 o
  -3   2  25        0.17        4.11      3.18 o
  -2   2  25        0.89        5.54      3.13 o
  -1   2  25        2.23        8.97      3.82 o
   0   2  25       36.96       21.99      5.20 o
   1   2  25      114.04      101.75     12.55 o
   2   2  25       36.27       46.98     12.41 o
   3   2  25       17.93       19.95      6.68 o
   4   2  25       33.12       35.79      8.91 o
  -4   3  25        2.12        9.24      4.14 o
  -3   3  25        0.02        5.92      3.69 o
  -2   3  25      112.31      126.72      9.27 o
  -1   3  25       57.02       59.74      7.45 o
   0   3  25       88.67      108.77      9.70 o
   1   3  25        3.31        8.07      4.15 o
   2   3  25       57.11       71.48     10.59 o
   3   3  25       68.57       71.32     10.78 o
  -3   4  25       16.98       14.67      4.84 o
  -2   4  25       40.23       39.70     11.61 o
  -1   4  25       97.72       99.31     11.49 o
   0   4  25       59.73       57.99      7.38 o
   1   4  25      152.00      146.39     11.51 o
   2   4  25       11.19       16.70      7.51 o
   3   4  25       29.66       26.13     12.90 o
  -2   5  25        0.02        2.34      4.58 o
  -1   5  25        8.77       21.94      6.49 o
   0   5  25       46.19       43.35      8.26 o
   1   5  25        0.52        5.73      4.65 o
  -4   0  26        3.74       12.58      5.39 o
  -3   0  26      310.52      335.48     17.84 o
  -2   0  26      118.68      149.09     13.79 o
  -1   0  26       16.13       20.74      6.28 o
   0   0  26      759.86      847.92     43.13 o
   1   0  26      275.77      301.96     26.08 o
   2   0  26       11.08       16.06      8.86 o
   3   0  26      162.99      134.40     21.08 o
  -4   1  26        0.02        4.98      3.37 o
  -3   1  26       29.37       24.51      4.92 o
  -2   1  26      196.29      232.03     11.66 o
  -1   1  26       44.40       51.90      7.17 o
   0   1  26      296.06      333.87     30.32 o
   1   1  26       36.99       62.30     13.24 o
   2   1  26      248.67      293.82     25.77 o
   3   1  26      160.67      194.22     29.84 o
  -3   2  26      134.52      130.39     12.33 o
  -2   2  26      100.66      113.93      8.65 o
  -1   2  26       26.05       32.38      6.01 o
   0   2  26      135.92      160.09     12.07 o
   1   2  26       65.54       59.51      9.97 o
   2   2  26      109.76      120.46     14.08 o
  -2   3  26        9.05       19.53      5.13 o
  -1   3  26       28.66       25.01      6.80 o
   0   3  26       68.32       85.37      8.96 o
   1   3  26       95.16      130.03     14.43 o
   2   3  26       61.81       55.17      9.64 o
  -1   4  26        5.46        9.09      7.66 o
   0   4  26        0.39        7.41      7.84 o
  -1   1  27        4.20        5.98      4.01 o
   0   1  27        0.03        9.82      5.64 o
 
